# Supplementary material for: The bridge-like lipid transport protein VPS13C/PARK23 mediates ER–lysosome contacts following lysosome damage
Source: Nat Cell Biol. 2025 Apr 10;27(5):776–89. doi: 10.1038/s41556-025-01653-6 (PMC12081312; doi:10.1038/s41556-025-01653-6)
Supplement: Supplementary file 4 — Statistical source data. [file 41556_2025_1653_MOESM4_ESM.xlsx]

## Sheet: Fig.1C
											VPS13C Puncta intensity																					VPS13C Cytosol intensity
	Time/Second	cell1	cell2	cell3	cell4	cell5	cell6	cell7	cell8	cell9	cell10	cell11	cell12	cell13	cell14	cell15	cell16	cell17	cell18	cell19	cell20	cell21	cell1	cell2	cell3	cell4	cell5	cell6	cell7	cell8	cell9	cell10	cell11	cell12	cell13	cell14	cell15	cell16	cell17	cell18	cell19	cell20	cell21
	0	0	0	0	0	0	0	0	0	0	0	0	0	0	0	0	0	0	0	0	0	0	0	0	0	0	0	0	0	0	0	0	0	0	0	0	0	0	0	0	0	0	0
	30	-0.0092364	-0.077	-0.346	-0.604	-0.24	0.077	-0.801	-1.226	-0.028	0.008	-0.114	0.002	-0.026	-0.12	-0.482	-0.455	-0.612	-0.025	-0.0015717	-0.016	-0.048	-6.25	3.612	6.443	7.987	9.336	5.962	1.848	1.768	2.506	-4.903	3.675	-2.853	1.358	3.852	13	6.556	5.59	1.082	-3.444	-4.526	0.704
	60	-0.006	-0.029	-0.06	-0.273	-0.218	0.387	-0.488	0.121	0.048	-0.017	0.105	0.004	-0.029	-0.02	-0.065	-0.343	-0.134	0.011	-0.0016597	-0.007	0.118	-3.908	-0.206	-0.636	1.192	-3.374	0.136	-2.914	-1.858	-2.042	-1.91	-1.33	-1.047	-2.835	-1.236	3.76	2.429	-0.339	-3.185	-1.651	-2.779	-2.038
	90	-0.0092673	-0.063	-0.124	-0.353	-0.255	0.344	-0.546	-0.654	0.01	-0.033	0.048	0.002	0.035	-0.046	-0.287	-0.591	-0.41	0.023	-0.0017242	-0.016	-0.083	-3.105	3.528	5.911	6.845	4.091	5.048	3.314	2.481	0.953	-2.35	2.365	-2.129	1.342	1.69	12.235	9.233	4.35	-0.745	-2.343	-3.358	2.111
	120	-0.009	-0.065	-0.127	-0.581	-0.228	0.293	-0.535	-1.166	0.004	0.004	-0.119	-0.002	-0.043	-0.131	-0.241	-0.584	-0.512	0.06	-0.0018651	-0.027	0.035	-5.168	4.249	6.294	6.362	4.45	4.33	6.31	1.579	1.29	-3.616	3.639	-2.615	-0.367	1.718	14.378	10.576	5.527	-1.652	-2.97	-3.577	-1.321
	150	-0.001	-0.001	-0.182	-0.462	-0.207	0.2	-0.93	-0.73	0.102	0.064	-0.248	0.005	-0.044	-0.118	-0.097	-0.593	0.124	0.063	-0.0018944	-0.011	-0.009	-5.139	0.226	1.042	2.558	-4.732	-1.202	4.028	-0.578	-3.958	-4.984	-0.18	-2.084	-3.144	-4.309	8.651	5.268	2.177	-4.786	-2.565	-3.898	-1.773
	180	-0.006	0.003	-0.014	-0.198	-0.095	0.178	-0.756	-0.649	0.036	-0.02	-0.219	0.004	-0.015	-0.101	0.045	-0.43	0.142	0.015	-0.001	0	-0.074	-4.558	0.016	0.696	0.703	-7.097	-2.411	6.284	1.062	-4.068	-4.145	-1.675	-1.943	-2.648	-4.085	8.518	4.893	1.927	-4.377	-2.24	-3.028	-2.038
	210	-0.008	0.084	-0.199	-0.161	0.078	0.338	-0.535	0.177	-0.019	0.027	-0.26	0.002	0	-0.014	0.192	-0.323	0.478	0.062	-0.001	0.008	0.003	-3.726	0.167	0.772	-0.308	-7.883	-2.903	5.184	0.225	-4.193	-2.011	-2.07	-1.385	-2.111	-4.613	7.472	1.126	-0.046	-3.901	-1.453	-2.754	-2.025
LLOMe added	240	-0.008	-0.015	-0.173	-0.29	-0.219	0.241	-0.464	-0.814	-0.033	0.074	-0.286	0	0	-0.036	-0.014	-0.437	0.043	0.005	-0.0013546	-0.001	-0.013	-3.382	2.238	4.346	3.884	-4.257	0.695	8.831	0.356	-2.274	-1.778	1.277	-1.895	-0.54	-1.299	11.127	6.317	1.506	-2.842	-2.245	-2.58	-2.164
	270	-0.001	0.331	0.754	1.506	1.3	0.307	1.073	1.92	1.447	0.774	0.979	0.043	0.82	0.513	2.817	0.807	0.042	1.096	0.041	0.775	0.684	-10.592	-14.128	-1.739	-0.037	-27.002	-20.073	6.871	4.196	-11.942	-9.463	-8.059	-1.828	-5.744	-16.89	3.637	9.988	0.482	-9.28	-3.253	-8.147	-8.186
	300	0.041	1.013	1.008	1.752	3.073	0.614	1.209	2.517	2.061	0.83	1.755	0.133	1.319	0.848	4.594	1.206	0.437	1.672	0.098	1.299	1.107	-11.347	-19.421	-6.387	-5.622	-41.07	-30.306	2.102	-1.084	-18.035	-11.648	-11.05	-1.735	-10.854	-21.441	-4.681	3.716	-6.734	-12.812	-2.794	-8.997	-11.028
	330	0.465	1.8	1.394	2.075	5.241	1.18	1.279	2.092	2.499	1.271	2.265	0.212	1.229	1.575	4.984	1.73	0.693	2.226	0.14	1.545	1.078	-14.423	-25.57	-12.978	-15.246	-57.223	-38.612	-6.023	-5.605	-28.52	-12.956	-19.298	-1.939	-18.808	-27.987	-16.725	-6.084	-13.302	-19.795	-2.589	-11.854	-15.077
	360	1.036	3.382	2.049	2.634	8.037	1.001	0.988	3.822	3.263	1.805	1.768	0.306	1.407	3.314	7.771	3.018	1.708	2.328	0.337	1.436	1.303	-12.239	-28.147	-20.234	-24.624	-69.662	-42.859	-16.608	-12.853	-32.155	-11.61	-25.544	-1.204	-24.034	-32.348	-27.876	-20.518	-22.667	-22.225	-1.351	-10.924	-17.175
	390	2.208	4.853	2.642	2.791	9.956	1.844	0.509	3.565	3.973	2.23	1.595	0.357	1.18	5.28	8.799	5.032	2.308	3.148	0.486	1.602	1.59	-14.965	-37.937	-29.188	-35.606	-79.9	-53.191	-25.582	-18.122	-41.112	-14.142	-35.766	-1.715	-32.33	-39.819	-39.378	-30.5	-30.242	-29.214	-1.522	-13.009	-22.513
	420	2.955	5.884	2.673	2.781	12.25	2.821	0.954	4.096	4.675	2.622	1.766	0.402	0.691	7.062	10.372	6.609	3.179	3.672	0.547	2.033	2.002	-16.357	-46.646	-40.222	-47.848	-86.852	-65.464	-39.333	-28.651	-47.962	-15.15	-47.693	-1.522	-41.121	-44.92	-60.829	-45.913	-43.01	-33.498	-1.796	-14.385	-27.021
	450	3.555	7.54	3.017	3.121	14.098	3.067	0.993	4.963	5.72	2.297	2.065	0.429	0.559	7.976	10.295	7.276	4.161	3.979	0.594	2.551	1.982	-15.189	-46.047	-43.88	-51.461	-87.162	-68.737	-44.846	-34.373	-46.903	-15.709	-49.156	-0.995	-42.373	-44.46	-64.874	-50.247	-49.767	-33.061	-1.332	-12.657	-25.501
	480	4.325	8.547	3.009	2.964	16.572	2.784	0.405	5.398	6.116	2.226	2.068	0.493	0.823	9.335	10.758	7.361	4.257	3.828	0.524	2.906	2.086	-15.291	-50.757	-57.386	-69.01	-88.219	-75.47	-67.495	-56.496	-50.683	-16.776	-57.801	-1.454	-48.062	-47.595	-84.043	-69.27	-70.726	-35.05	-2.014	-12.84	-30.938
	510	5.162	9.516	3.39	3.36	16.698	2.981	0.724	6.658	6.33	2.968	2.24	0.523	0.938	9.632	10.149	8.205	5.423	4.797	0.703	3.472	2.182	-14.381	-50.615	-58.275	-70.15	-89.043	-75.674	-71.113	-62.785	-50.835	-15.408	-58.332	-1.157	-48.2	-47.741	-86.875	-71.429	-74.208	-34.305	-1.383	-12.02	-31.602
	540	5.35	10.406	3.918	3.528	16.557	3.693	1.287	6.867	6.948	3.204	2.448	0.481	1.139	9.575	10.946	8.112	6.686	4.888	0.581	3.854	2.736	-14.255	-51.759	-60.871	-74.436	-89.838	-74.836	-81.654	-75.185	-51.055	-15.272	-60.349	-1.566	-49.449	-50.13	-92.441	-78.081	-80.888	-34.885	-2.146	-12.029	-31.941
	570	5.397	10.833	3.818	3.253	17.597	3.685	0.596	7.967	7.047	3.496	2.585	0.439	1.149	9.149	10.941	8.324	7.037	4.993	0.587	4.062	2.418	-15.099	-52.912	-66.666	-80.456	-88.626	-76.68	-93.025	-87.977	-52.189	-16.183	-64.341	-2.093	-50.183	-51.77	-99.048	-86.401	-88.2	-35.721	-2.49	-12.779	-34.649
	600	5.523	11.249	3.872	3.566	17.141	3.552	0.72	7.864	7.31	3.496	2.95	0.465	1.687	9.404	11.15	9.283	7.749	5.496	0.617	4.251	2.674	-14.828	-52.136	-65.68	-77.829	-90.032	-76.332	-89.902	-87.763	-51.165	-16.06	-64.139	-2.012	-49.487	-50.981	-98.207	-83.916	-86.117	-34.752	-2.255	-11.957	-34.105
	630	5.347	11.368	3.744	3.777	17.036	3.595	0.377	7.9	7.345	4.086	2.929	0.354	1.709	9.686	11.341	9.34	8.037	4.956	0.58	4.192	2.139	-15.405	-53.201	-67.752	-80.636	-90.866	-75.901	-95.617	-94.384	-51.463	-16.153	-65.846	-2.436	-49.999	-51.86	-99.766	-86.517	-88.737	-35.455	-2.572	-12.192	-35.692
	660	5.177	10.746	4.008	4.257	17.382	3.765	0.931	8.054	7.862	3.977	3.114	0.34	1.771	9.848	12.2	9.885	7.345	5.214	0.579	4.273	2.29	-15.239	-53.167	-66.223	-78.211	-89.596	-75.183	-91.518	-90.33	-50.153	-15.425	-64.647	-2.476	-49.275	-50.819	-96.5	-84.241	-88.047	-35.118	-2.192	-11.99	-35.459
	690	4.894	11.298	4.103	4.379	18.002	4.115	0.439	8.324	7.898	4.034	2.982	0.283	1.533	10.87	11.816	10.608	6.929	5.282	0.767	4.245	2.226	-15.157	-51.252	-66.163	-77.355	-88.384	-75.213	-92.531	-90.352	-50.403	-15.048	-64.986	-2.615	-49.771	-49.872	-97.047	-83.445	-87.56	-35.209	-1.909	-11.954	-35.991
	720	4.898	10.816	3.656	4.603	18.75	4.153	0.227	8.754	7.939	3.368	3.294	0.234	1.206	10.728	11.988	10.638	6.975	4.893	0.916	3.88	2.363	-15.212	-52.04	-65.632	-77.387	-86.522	-74.306	-92.288	-89.792	-50.224	-15.637	-64.696	-2.734	-49.925	-49.561	-95.783	-83.46	-87.472	-35.692	-1.423	-12.067	-35.625
	750	4.74	11.087	3.528	4.848	19.373	3.908	-0.429	8.461	8.135	3.656	2.99	0.215	1.712	10.949	12.004	9.96	6.628	4.52	0.915	4.009	2.24	-15.839	-52.807	-67.893	-79.895	-86.92	-75.357	-99.534	-95.921	-50.476	-15.814	-65.56	-3.086	-50.06	-49.984	-99.295	-86.69	-91.707	-37.056	-1.948	-12.148	-36.635
	780	4.56	11.987	3.453	4.852	19.494	3.435	0.428	9.623	8.125	3.81	3.424	0.239	1.559	11.239	12.311	10.007	6.883	4.774	0.894	3.805	2.243	-15.162	-50.778	-66.026	-76.039	-84.913	-75.062	-91.293	-90.188	-49.623	-15.527	-64.556	-2.687	-48.805	-48.288	-95.017	-82.056	-87.48	-35.964	-1.577	-11.633	-35.114
	810	4.592	11.678	3.327	4.908	19.881	3.077	-0.016	9.975	8.195	3.573	2.988	0.175	1.525	11.402	12.177	10.903	6.343	4.277	0.802	3.535	2.61	-15.32	-51.407	-65.901	-76.148	-85.078	-76.249	-91.94	-89.799	-49.604	-15.4	-64.308	-2.934	-49.236	-47.781	-94.708	-81.133	-86.689	-36.486	-1.591	-11.879	-34.284
	840	4.603	11.843	3.364	5.107	19.859	2.997	-0.178	8.544	7.929	3.059	3.195	0.182	1.249	11.658	11.518	10.509	6.792	4.597	0.746	3.482	2.239	-15.573	-52.057	-67.615	-77.664	-85.281	-76.755	-95.744	-93.649	-49.653	-15.984	-65.117	-3.007	-49.88	-48.253	-98.093	-83.546	-88.534	-36.136	-1.853	-12.178	-35.924
	870	4.613	12.209	3.406	4.656	19.769	3.184	0.754	9.015	8.111	3.245	3.359	0.205	1.508	11.441	11.283	10.32	7.23	4.84	0.767	3.497	2.407	-14.857	-50.728	-64.803	-76.331	-84.263	-76.045	-88.495	-88.038	-48.71	-15.23	-64.185	-2.896	-48.448	-47.787	-95.127	-79.237	-84.896	-35.277	-1.565	-11.519	-33.913
	900	4.523	11.657	3.293	4.825	19.851	3.187	0.044	9	7.83	3.461	3.464	0.175	1.72	11.353	11.429	10.556	7.118	5.026	0.674	3.085	2.299	-15.223	-51.885	-64.674	-74.8	-83.439	-75.924	-88.102	-87.728	-48.737	-14.68	-63.722	-2.862	-47.917	-47.868	-95.131	-79.683	-85.186	-35.193	-1.661	-12.674	-33.235
	930	4.422	11.563	3.017	5.083	20.082	2.85	-0.102	9.627	7.762	3.281	3.313	0.154	1.696	11.714	11.747	10.464	6.842	4.705	0.64	3.115	2.077	-15.847	-52.023	-67.12	-76.699	-83.992	-76.241	-91.929	-91.054	-49.033	-14.858	-64.106	-3.15	-48.435	-48.303	-95.764	-81.802	-87.776	-35.131	-1.797	-12.895	-34.809
	960	4.303	12.084	2.768	5.009	19.459	2.812	-0.151	10.065	7.812	3.813	3.029	0.172	1.556	11.664	11.376	11.273	6.613	4.47	0.659	3.079	2.392	-15.744	-51.223	-66.187	-75.217	-83.536	-75.833	-88.764	-88.369	-49.013	-13.693	-64.406	-3.058	-48.709	-47.526	-95.103	-78.421	-85.312	-35.368	-1.687	-12.566	-33.8
	990	4.204	12.216	2.81	5.163	19.288	3.417	-0.226	10.136	7.771	3.498	2.709	0.153	1.457	11.011	11.059	10.128	7.423	4.386	0.679	2.878	2.24	-16.312	-51.528	-66.662	-76.991	-83.381	-75.697	-93.032	-91.51	-49.162	-14.523	-65.247	-3.088	-49.285	-47.446	-96.814	-83.105	-86.38	-35.394	-1.88	-13	-34.729
	1020	4.1	12.043	2.68	5.037	18.89	3.706	0.289	10.203	8.001	3.344	2.458	0.195	1.37	11.378	11.786	11.25	7.341	4.799	0.708	2.86	2.306	-16.16	-51.541	-64.955	-75.223	-83.148	-74.647	-87.882	-88.419	-48.209	-14.608	-64.993	-2.822	-49.047	-47.328	-93.439	-79.227	-84.578	-34.402	-1.719	-13.05	-33.68
	1050	4.098	11.938	3.006	5.074	19.059	3.6	0.146	11.308	7.812	3.428	2.722	0.162	1.582	10.898	12.266	10.464	7.628	5.155	0.738	2.926	2.389	-16.149	-52.086	-66.988	-77.166	-84.36	-74.994	-92.225	-91.207	-48.872	-14.921	-64.95	-3.15	-49.275	-48.3	-95.188	-82.933	-86.508	-35.164	-1.832	-13.108	-34.862
	1080	4.05	11.968	2.761	5.08	18.62	3.568	0.194	10.889	7.979	3.47	2.869	0.212	1.355	11.217	12.61	10.039	7.969	4.862	0.775	2.868	2.613	-15.957	-52.224	-64.557	-74.703	-82.819	-73.982	-86.52	-87.168	-47.95	-14.32	-64.23	-2.768	-48.844	-47.418	-90.654	-79.009	-82.966	-35.248	-1.6	-12.397	-33.083
	1110	3.814	12.035	2.604	5.056	18.773	3.653	0.327	10.773	7.857	3.211	2.409	0.23	1.547	10.921	13.182	10.427	7.454	4.738	0.764	2.775	2.104	-16.052	-52.136	-64.271	-75.64	-83.924	-74.775	-87.691	-88.868	-47.916	-14.777	-64.693	-2.758	-48.612	-47.834	-89.955	-79.242	-83.541	-35.403	-1.827	-12.358	-34.125
	1140	4.063	12.345	2.357	5.009	19.431	3.457	-0.069	10.818	7.693	2.783	2.305	0.243	1.463	10.757	12.521	10.553	7.92	4.603	0.794	2.833	2.126	-15.681	-51.503	-66.831	-77.047	-83.139	-74.858	-92.251	-90.744	-48.563	-15.611	-65.071	-2.792	-49.037	-48.514	-91.362	-82.188	-84.994	-35.899	-1.911	-12.629	-34.304
	1170	3.867	12.004	2.589	5.147	18.943	3.018	0.394	10.36	7.628	2.611	2.421	0.237	1.25	11.036	12.958	10.63	7.623	4.778	0.768	2.772	2.001	-15.526	-51.612	-65.302	-76.499	-82.731	-74.699	-88.776	-87.663	-48.195	-15.789	-64.745	-2.64	-49.127	-48.434	-89.979	-80.119	-84.37	-35.828	-1.966	-12.693	-34.776
	1200	4.001	12.196	2.737	4.728	19.049	3.487	0.373	10.198	7.425	2.67	2.525	0.2	1.123	10.783	12.953	10.645	7.564	4.413	0.788	2.572	1.948	-15.873	-52.145	-66.259	-78.629	-85.233	-75.342	-92.374	-91.232	-48.987	-15.679	-65.009	-2.879	-49.253	-49.077	-92.936	-83.227	-86.971	-35.825	-2.111	-12.533	-34.736
	1230	3.819	11.602	3.064	5.144	19.21	3.702	0.566	10.532	7.589	2.724	2.708	0.2	1.344	10.737	12.731	10.018	7.492	4.754	0.795	2.442	1.861	-16.241	-52.124	-64.863	-76.627	-83.982	-75.115	-88.428	-85.927	-48.554	-15.569	-63.53	-2.719	-48.419	-48.362	-90.269	-80.383	-84.472	-35.157	-1.649	-12.713	-34.908
	1260	3.924	11.636	3.515	5.202	18.568	3.819	0.318	10.997	7.45	2.876	2.505	0.171	1.297	10.531	13.46	10.244	7.408	4.769	0.796	2.466	1.509	-15.744	-51.327	-65.293	-76.521	-83.333	-74.767	-90.07	-86.64	-48.67	-15.632	-63.823	-2.845	-48.252	-48.778	-90.763	-79.861	-83.831	-35.497	-1.652	-13.266	-36.429
	1290	3.806	11.892	3.383	5.133	18.962	3.066	0.155	11.281	7.758	2.856	2.695	0.174	1.246	10.341	13.703	9.885	8.029	4.654	0.901	2.443	1.544	-16.062	-52.216	-66.545	-78.271	-84.196	-76.46	-93.167	-87.827	-48.751	-16.5	-63.748	-2.777	-48.223	-50.294	-90.797	-82.289	-84.863	-35.659	-1.875	-13.216	-36.469
	1320	3.788	11.95	3.316	5.158	19.874	3.623	0.235	11.343	7.962	2.943	2.656	0.152	1.681	10.071	14.669	10.175	8.25	4.924	0.92	2.599	1.501	-16.176	-51.906	-64.774	-77.71	-82.731	-75.017	-90.743	-86.237	-48.636	-16.327	-64.224	-2.936	-47.322	-50.161	-89.076	-80.601	-83.568	-35.112	-1.806	-12.679	-37.093
	1350	3.683	12.201	3.382	4.924	19.249	4.059	0.084	11.391	7.807	2.961	2.689	0.16	1.476	10.13	14.422	10.473	8.013	4.874	0.892	2.726	1.207	-17.036	-51.847	-65.281	-79.354	-84.166	-75.251	-94.207	-89.956	-49.492	-16.577	-65.139	-3.165	-48.313	-50.704	-91.795	-83.034	-86.18	-35.666	-1.992	-12.524	-38.002
	1380	3.614	11.666	2.99	4.933	20.093	3.5	0.387	11.674	7.71	2.663	2.443	0.193	1.257	10.419	13.333	9.843	8.338	4.811	0.945	2.576	1.331	-16.994	-51.78	-64.356	-77.751	-82.528	-74.208	-91.129	-87	-49.223	-16.784	-64.611	-2.936	-48.126	-50.437	-90.169	-80.545	-84.258	-35.099	-1.845	-12.785	-37.298
	1410	3.811	11.327	2.951	4.783	20.257	3.764	0.221	11.66	7.765	2.67	2.468	0.195	1.582	10.522	13.427	10.022	8.195	4.671	0.892	2.615	1.301	-17.036	-52.17	-64.545	-77.362	-81.898	-74.866	-90.537	-87.154	-49.226	-16.551	-63.794	-2.943	-47.837	-50.53	-89.494	-79.744	-83.905	-35.29	-1.906	-12.419	-37.816
	1440	3.608	11.81	2.642	4.557	20.117	3.795	0.159	10.573	7.816	2.544	2.425	0.198	1.586	10.666	14.35	9.735	7.912	4.882	0.861	2.571	1.343	-17.491	-53.205	-67.797	-80.91	-83.536	-75.765	-99.231	-95.314	-50.07	-17.309	-64.928	-3.267	-49.092	-51.304	-92.161	-84.885	-88.381	-36.107	-2.306	-13.283	-38.606
	1470	3.625	11.148	2.794	4.449	21.032	3.549	0.893	10.859	7.688	2.736	2.578	0.236	1.211	10.833	13.5	9.826	7.976	4.996	0.816	2.259	1.185	-16.636	-52.488	-65.104	-78.442	-81.345	-74.148	-90.867	-89.218	-48.95	-16.505	-63.451	-2.928	-48.438	-49.633	-91.296	-81.26	-85.369	-35.144	-2.077	-13.039	-37.491
	1500	3.548	11.459	2.627	4.579	20.793	3.975	0.656	11.062	7.643	2.881	2.752	0.213	1.44	10.975	13.5	9.844	8.516	4.612	0.727	2.372	1.348	-16.065	-52.363	-63.036	-76.412	-79.639	-72.772	-88.727	-85.61	-48.368	-16.306	-62.51	-2.951	-47.241	-48.592	-88.463	-77.929	-82.955	-34.516	-1.862	-12.837	-36.688
	1530	3.508	11.882	2.351	4.927	20.735	4.332	0.43	10.534	7.488	2.555	2.489	0.172	1.526	11.095	13.536	9.449	8.529	4.105	0.77	2.056	1.605	-16.836	-51.545	-66.126	-79.285	-81.636	-74.118	-94.641	-91.396	-49.072	-17.076	-64.866	-3.096	-47.837	-49.797	-92.204	-83.572	-86.99	-36.214	-2.073	-13.842	-37.803
	1560	3.441	12.711	2.518	5.079	20.069	3.922	0.569	10.703	7.671	2.578	2.72	0.183	1.467	10.782	13.614	10.128	8.451	4.176	0.827	2.399	1.543	-16.66	-50.661	-65.728	-78.327	-79.997	-73.717	-92.266	-89.385	-48.92	-16.924	-64.592	-3.034	-47.982	-49.365	-91.757	-80.743	-86.235	-35.468	-2.101	-13.538	-37.186
	1590	3.455	12.666	2.183	4.945	21.615	4.112	0.716	10.526	7.608	2.65	2.954	0.219	1.962	10.843	13.741	10.012	8.533	4.179	0.758	2.591	1.558	-16.318	-50.485	-65.547	-78.006	-79.58	-73.09	-91.742	-88.006	-49.169	-16.737	-63.709	-2.954	-47.705	-49.735	-90.626	-80.864	-85.402	-35.238	-2.062	-13.125	-37.365
	1620	3.653	12.046	2.146	5.214	20.662	4.827	0.66	10.481	7.462	2.535	2.904	0.175	2.169	10.799	14.509	10.221	8.457	4.559	0.72	2.477	1.657	-16.812	-51.721	-68.525	-80.163	-81.568	-73.097	-99.859	-94.633	-49.765	-17.034	-64.924	-3.316	-48.821	-50.4	-93.52	-84.459	-88.206	-35.851	-2.209	-13.814	-38.361
	1650	3.385	11.739	2.206	5.188	20.997	4.836	0.279	11.071	7.268	2.441	2.861	0.213	2.121	10.849	13.555	11.042	8.528	4.63	0.81	2.458	1.377	-16.06	-51.017	-65.732	-77.383	-79.319	-72.432	-93.059	-87.278	-48.898	-16.843	-63.79	-2.969	-47.798	-49.782	-90.169	-79.475	-84.904	-34.671	-1.847	-12.837	-37.152
	1680	3.496	11.875	2.158	5.265	21.193	4.661	0.657	11.129	7.415	2.392	2.822	0.217	2.182	10.513	13.421	10.573	8.557	4.8	0.766	2.557	1.484	-15.739	-50.653	-63.322	-75.454	-78.902	-71.888	-87.96	-83.007	-48.342	-16.695	-63.389	-2.749	-46.556	-49.397	-87.194	-76.504	-81.901	-34.059	-1.655	-13.023	-36.316
	1710	3.41	11.477	2.265	5.092	21.359	4.122	0.817	11.192	7.404	2.388	2.945	0.23	1.947	10.443	13.588	10.881	8.485	4.813	0.828	2.468	1.381	-15.628	-50.812	-63.495	-74.844	-78.514	-73.619	-88.125	-82.904	-48.425	-16.898	-62.356	-2.685	-46.852	-49.561	-87.355	-76.661	-82.561	-34.111	-1.586	-13.153	-36.309
	1740	3.32	11.419	2.09	4.82	21.509	4.072	0.484	11.543	7.333	2.246	2.919	0.208	1.62	9.942	13.569	11.081	8.523	4.112	0.727	2.227	1.76	-15.373	-49.772	-61.169	-73.944	-76.245	-72.591	-84.029	-78.593	-47.564	-16.691	-61.252	-2.491	-46.311	-48.887	-84.157	-74.04	-79.938	-33.79	-1.447	-12.538	-35.619

## Sheet: Fig.1D
	VPS13C Puncta intensity		VPS13C Cytosol intensity
	No LLOMe	LLOMe, 14 min	No LLOMe	LLOMe, 14 min
cell1	0.002	4.108	24.085	11.318
cell2	0.165	12.118	74.713	20.389
cell3	0.511	3.69	85	13.666
cell4	1.184	6.548	101.095	20.045
cell5	0.17	19.448	112.554	32.451
cell6	0.488	3.847	85.703	10.014
cell7	3.018	3.628	138.338	37.282
cell8	7.269	19.391	139.552	47.989
cell9	0.167	8.012	64.856	18.258
cell10	0.135	3.489	22.691	9.548
cell11	0.196	3.204	77.124	10.897
cell12	0.004	0.166	3.102	1.847
cell13	0.083	1.665	54.73	5.995
cell14	0.159	11.093	69.551	22.55
cell15	0.791	13.071	139.33	33.015
cell16	0.936	11.837	119.218	29.968
cell17	2.017	9.602	116.031	28.017
cell18	0.061	5.211	44.69	12.368
cell19	0.000645	0.74	3.294	3.707
cell20	0.034	2.961	20.124	9.596
cell21	0.112	2.514	43.659	10.961
cell22	5.922	33.596	45.001	18.596
cell23	7.625	18.436	58.663	73.016
cell24	7.408	18.488	57.394	72.831
cell25	7.408	18.488	57.5215	72.809
cell26	7.408	18.488	57.5215	72.809
cell27	1.332	5.514	50.783	55.437
cell28	4.832	8.313	6.171	6.075
cell29	0.924	11.194	67.397	55.309
cell30	3.079	10.984	81.708	52.173
cell31	2.728	2.321	88.638	16.977
cell32	3.054	12.259	95.427	62.303
cell33	2.913	4.998	159.63	66.478
cell34	3.054	12.253	95.823	62.271
cell35	2.639	1.715	124.478	109.363
cell36	0.563	15.53	35.93	30.703
cell37	1.052	2.614	128.029	80.676
cell38	0.026	0.992	24.669	14.675
cell39	0.427	0.402	52.224	24.429
cell40	0	8.108	1.87	31.796
cell41	0.714	9.601	98.487	64.948
cell42	2.391	4.564	98.366	75.862
cell43	0.486	16.218	9.396	7.324
cell44	6.43	38.329	97.38	24.375
cell45	0.089	32.156	30.766	39.174
cell46	0.58	8.243	21.426	50.579
cell47	1.721	5.636	85.922	84.52
cell48	1.307	1.696	69.405	85.725
cell49	3.793	5.636	81.211	82.314
cell50	3.328	8.957	49.495	36.886
cell51	0.287	2.754	79.866	80.625
cell52	1.676	0.995	103.088	70.025
cell53	0.363	0.478	60.11	23.262
cell54	0.338	4.686	71.464	42.764
cell55	2.933	1.084	44.727	42.502
cell56	2.613	10.168	74.15	61.208
cell57	9.602	20.9	72.949	25.11
cell58	0.012	11.569	8.064	10.308
cell59	3.6	16.263	66.584	16.216
cell60	2.551	9.291	18.017	9.026

## Sheet: Fig.1G
	VPS13C/LAMP1
	Whole cell lysate		Lysosome
	DMSO	LLOME	DMSO	LLOME
Sample1	0.855961	1.43552	1.12793	4.70797
Sample2	1.04859	1.44015	1.12927	6.76795
Sample3	1.00928	1.30018	0.874528	7.40199
Sample4	1.08617	1.291	0.868279	4.8234

## Sheet: Fig.1I
																				VPS13C Puncta intensity
	Time/Second	cell1	cell2	cell3	cell4	cell5	cell6	cell7	cell8	cell9	cell10	cell11	cell12	cell13	cell14	cell15	cell16	cell17	cell18	cell19	cell20	cell21	cell22	cell23	cell24	cell25	cell26	cell27	cell28	cell29	cell30	cell31	cell32	cell33	cell34	cell35	cell36	cell37	cell38	cell39	cell40	cell41	cell42	cell43	cell44	cell45	cell46	cell47	cell48
LLOMe added	0	-0.087	-0.205	0.002	0.857	-0.126	-0.003	-0.003	-0.275	0.46	-0.093	-0.029	-0.046	0.028	0.442	-0.081	-0.082	-0.027	-0.143	-0.002	0.051	0.063	0.182	-0.199	0.058	-0.1	0.085	-0.089	-0.086	-0.017	-0.027	-0.143	-0.002	0.051	0.063	0.182	-0.199	0.058	-0.1	0.085	-0.089	-0.086	-0.017	0.052	0.02	-0.018	0.473	-0.861	-0.009
	30	-0.122846	-0.679	0.01	1.093	0.157	-0.005	0.026	-0.194	0.361	-0.044	0.036	-0.054	0.627	-0.379	-0.158	0	0.079	1.276	-0.008	0.928	0.328	-0.019	0.123	0.357	0.209	0.092	-0.102	-0.133	0.261	0.079	1.276	-0.008	0.928	0.328	-0.019	0.123	0.357	0.209	0.092	-0.102	-0.133	0.261	0.036	-0.095	-0.019	1.226	-0.28	0.007
	60	-0.085	-0.7	0.011	1.47	-0.017	-0.016	0.064	-0.431	0.326	0.108	0.031	-0.039	0.631	-0.169	-0.158	-0.101	0.055	1.58	0.028	0.24	0.753	0.011	0.059	0.158	0.639	0.004	-0.14	-0.252	0.262	0.055	1.58	0.028	0.24	0.753	0.011	0.059	0.158	0.639	0.004	-0.14	-0.252	0.262	0.000154	-0.569	-0.011	1.462	0.003	0.005
	90	-0.122384	-0.616	0.0001124	1.3	0.414	-0.002	0.012	-0.394	0.4	-0.104	0.047	-0.053	0.421	-0.194	-0.158	0.11	0.058	1.613	0.032	0.859	1.123	0.03	0.461	0.126	0.843	0.023	0.025	-0.232	0.414	0.058	1.613	0.032	0.859	1.123	0.03	0.461	0.126	0.843	0.023	0.025	-0.232	0.414	0.038	-0.59	-0.01	1.839	-0.171	-0.006
	120	-0.026	-0.338	0.058	1.675	0.736	-0.017	0.054	0.056	0.568	0.154	0.061	-0.062	0.295	0.155	-0.158	0.05	0.046	0.944	0	1.409	1.171	0.106	0.676	0.467	0.358	0.008	0.108	-0.298	0.416	0.046	0.944	0	1.409	1.171	0.106	0.676	0.467	0.358	0.008	0.108	-0.298	0.416	0.0006158	-0.506	-0.0208876	1.669	0.26	0.008
	150	-0.001	-0.317	0.077	2.274	1.828	-0.006	0.012	0.111	0.575	-0.006	0.084	-0.01	0.182	0.464	-0.158	-0.019	0.061	0.443	0.054	2.888	1.138	0.125	0.333	0.152	0.314	0.031	0.044	-0.239	0.446	0.061	0.443	0.054	2.888	1.138	0.125	0.333	0.152	0.314	0.031	0.044	-0.239	0.446	0.097	-0.228	0.037	2.044	0.582	-0.007
	180	-0.108	-0.665	0.184	2.112	2.01	-0.004	0.03	0.349	0.955	0.219	0.143	0.049	0.261	0.88	-0.158	0.062	0.063	0.426	0.032	3.18	1.171	0.049	0.692	0.352	-0.1	0.015	0.317	0	0.517	0.063	0.426	0.032	3.18	1.171	0.049	0.692	0.352	-0.1	0.015	0.317	0	0.517	0.122	-0.207	0.056	2.643	1.674	0.004
	210	-0.073	-0.541	0.139	2.243	2.666	-0.009	0.04	-0.178	1.735	0.097	0.164	0.006	0.407	0.326	-0.158	0.449	0.122	0.956	0.057	3.782	1.272	0.178	0.896	0.194	0.071	-0.019	0.171	-0.239	0.621	0.122	0.956	0.057	3.782	1.272	0.178	0.896	0.194	0.071	-0.019	0.171	-0.239	0.621	0.015	-0.555	0.163	2.481	1.856	0.006
	240	-0.044	-0.545	0.1	3.336	2.591	0.05	0.218	0.924	1.813	-0.015	0.227	0.236	0.489	0.727	-0.158	0.472	0.135	0.973	0.073	3.971	1.746	0.026	0.837	0.367	0.215	-0.019	0.203	-0.159	0.698	0.135	0.973	0.073	3.971	1.746	0.026	0.837	0.367	0.215	-0.019	0.203	-0.159	0.698	0.05	-0.431	0.118	2.612	2.512	0.001
	270	-0.007	-0.59	0.444	2.491	1.959	0.11	0.268	0.868	2.081	-0.135	0.332	0.135	1.123	0.31	-0.158	0.316	0.159	1.05	0.039	5.089	2.108	0.053	1.229	0.572	-0.116	-0.027	0.317	-0.239	0.853	0.159	1.05	0.039	5.089	2.108	0.053	1.229	0.572	-0.116	-0.027	0.317	-0.239	0.853	0.079	-0.435	0.079	3.705	2.437	0.06
	300	-0.069	-0.451	0.218	3.387	1.251	0.094	0.277	0.866	2.757	0.032	0.358	0.288	1.328	-0.094	-0.148	0.581	0.124	0.753	0.052	5.278	1.601	0.114	1.283	0.477	0.231	0.065	0.578	-0.186	0.864	0.124	0.753	0.052	5.278	1.601	0.114	1.283	0.477	0.231	0.065	0.578	-0.186	0.864	0.116	-0.48	0.423	2.86	1.805	0.12
	330	0.429	-0.4	0.371	3.197	1.95	0.078	0.183	1.218	3.125	0.221	0.748	0.331	0.97	0.336	-0.135	0.973	0.172	1.6	0.023	6.413	1.914	0.061	1.31	0.425	0.171	0.015	0.94	-0.126	1.077	0.172	1.6	0.023	6.413	1.914	0.061	1.31	0.425	0.171	0.015	0.94	-0.126	1.077	0.054	-0.341	0.197	3.756	1.097	0.104
	360	0.166	-0.305	0.465	3.088	1.437	0.057	0.155	0.474	2.783	0.454	0.828	0.023	0.606	0.191	-0.149	1.112	0.151	1.425	0.005	6.86	1.783	0.14	1.718	0.634	-0.21	-0.031	1.194	-0.179	1.124	0.151	1.425	0.005	6.86	1.783	0.14	1.718	0.634	-0.21	-0.031	1.194	-0.179	1.124	0.552	-0.29	0.35	3.566	1.796	0.088
	390	-0.011	-0.528	0.431	3.151	1.713	0.092	0.7	0.757	2.777	-0.017	0.819	0.098	0.356	0.182	-0.086	1.077	0.151	1.807	0.027	4.779	1.88	0.205	1.803	0.655	0.022	-0.027	1.461	-0.073	1.058	0.151	1.807	0.027	4.779	1.88	0.205	1.803	0.655	0.022	-0.027	1.461	-0.073	1.058	0.289	-0.195	0.444	3.457	1.283	0.067
	420	0.033	-0.227	0.612	2.714	2.168	0.16	0.757	0.273	2.939	0.091	1.068	0.191	1.165	0.486	-0.099	1.614	0.137	1.503	0.036	5.674	2.246	0.383	2.072	0.828	0.204	-0.016	1.887	0.258	1.268	0.137	1.503	0.036	5.674	2.246	0.383	2.072	0.828	0.204	-0.016	1.887	0.258	1.268	0.112	-0.418	0.41	3.52	1.559	0.102
	450	0.128	-0.557	0.846	3.336	2.736	0.071	1.46	-0.126	3.985	0.058	0.847	0.423	1.009	0.598	0.117	1.641	0.112	1.6	0.043	5.656	2.261	0.55	1.803	0.724	0.65	-0.027	2.084	0.152	1.301	0.112	1.6	0.043	5.656	2.261	0.55	1.803	0.724	0.65	-0.027	2.084	0.152	1.301	0.156	-0.117	0.591	3.083	2.014	0.17
	480	-0.03	-0.593	0.775	3.732	2.548	0.342	2.482	-0.341	4.497	0.105	0.8	0.334	0.799	0.605	0.22	1.623	0.121	2.001	0.027	5.416	2.645	0.74	1.787	1.159	0.91	0.015	2.363	-0.08	1.426	0.121	2.001	0.027	5.416	2.645	0.74	1.787	1.159	0.91	0.015	2.363	-0.08	1.426	0.251	-0.447	0.825	3.705	2.582	0.081
	510	0.165	-0.313	0.845	3.863	2.657	0.655	2.922	-0.066	3.331	0.263	0.883	0.389	1.053	-0.15	0.334	1.918	0.105	2.683	0.05	5.88	2.466	0.915	1.734	1.263	1.042	-0.012	2.331	0.106	1.547	0.105	2.683	0.05	5.88	2.466	0.915	1.734	1.263	1.042	-0.012	2.331	0.106	1.547	0.093	-0.483	0.754	4.101	2.394	0.352
	540	0.269	-0.131	0.523	3.496	2.457	0.527	2.605	-0.148	2.513	0.817	1.07	0.33	0.943	0.613	0.436	2.207	0.159	2.938	0.097	6.035	2.593	1.086	2.115	1.09	1.555	-0.023	2.541	0.079	1.689	0.159	2.938	0.097	6.035	2.593	1.086	2.115	1.09	1.555	-0.023	2.541	0.079	1.689	0.288	-0.203	0.824	4.232	2.503	0.665
	570	0.676	0.214	0.5	3.699	3.572	0.677	2.001	0.03	4.292	1.358	1.191	0.503	0.641	0.405	0.394	2.727	0.206	2.873	0.077	5.605	3.056	0.634	1.75	1.756	1.533	-0.023	2.706	-0.351	1.652	0.206	2.873	0.077	5.605	3.056	0.634	1.75	1.756	1.533	-0.023	2.706	-0.351	1.652	0.392	-0.021	0.502	3.865	2.303	0.537
	600	0.74	0.451	0.863	3.89	2.747	0.487	2.291	0.272	4.632	1.806	1.285	0.707	0.854	0.839	0.811	2.557	0.124	3.316	0.088	6.017	2.724	0.391	1.863	2.579	1.169	-0.012	4.136	0.013	1.868	0.124	3.316	0.088	6.017	2.724	0.391	1.863	2.579	1.169	-0.012	4.136	0.013	1.868	0.799	0.324	0.479	4.068	3.418	0.687
	630	0.509	0.016	0.883	4.291	3.512	0.274	2.324	-0.067	5.487	2.255	1.32	1.142	0.795	0.732	0.621	2.482	0.176	4.118	0.086	6.121	3.228	0.22	2.652	3.375	1.511	-0.008	3.583	-0.192	2.073	0.176	4.118	0.086	6.121	3.228	0.22	2.652	3.375	1.511	-0.008	3.583	-0.192	2.073	0.863	0.561	0.842	4.259	2.593	0.497
	660	0.685	-0.364	1.059	4.998	3.537	0.292	2.934	-0.226	7.04	2.455	1.496	1.321	1.19	0.776	0.712	2.736	0.272	5.013	0.135	7.823	2.798	0.099	2.475	3.632	1.77	0.011	4.028	-0.033	2.335	0.272	5.013	0.135	7.823	2.798	0.099	2.475	3.632	1.77	0.011	4.028	-0.033	2.335	0.632	0.126	0.862	4.66	3.358	0.284
	690	0.736	-0.349	0.949	5.736	3.62	0.286	3.176	0.237	9.501	2.714	1	1.525	1.01	1.169	0.384	2.236	0.323	4.725	0.142	7.221	2.582	0.3	2.603	3.627	2.012	0.046	4.739	-0.232	2.341	0.323	4.725	0.142	7.221	2.582	0.3	2.603	3.627	2.012	0.046	4.739	-0.232	2.341	0.808	-0.254	1.038	5.367	3.383	0.302
	720	0.595	-0.431	0.975	5.361	4.038	0.441	3.395	-0.163	9.694	2.302	1.04	1.604	1.055	0.337	0.569	1.721	0.291	4.935	0.075	7.083	2.235	0.053	2.33	4.308	1.99	0.008	4.619	-0.212	2.31	0.291	4.935	0.075	7.083	2.235	0.053	2.33	4.308	1.99	0.008	4.619	-0.212	2.31	0.859	-0.239	0.928	6.105	3.466	0.296
	750	0.96	-0.492	0.967	6.267	3.28	0.219	2.831	0.19	10.618	2.57	1.073	1.855	1.177	0.246	0.61	1.49	0.279	5.524	0.055	6.516	2.145	0.137	3.092	4.738	2.454	0.062	4.072	-0.133	2.412	0.279	5.524	0.055	6.516	2.145	0.137	3.092	4.738	2.454	0.062	4.072	-0.133	2.412	0.718	-0.321	0.954	5.73	3.884	0.451
	780	0.792	-0.451	1.097	6.061	4.28	0.135	3.5	0.673	11.029	2.79	1.272	1.565	1.285	0.705	0.597	1.261	0.244	6.047	0.059	7.032	2.429	0.167	3.312	4.733	2.669	-0.031	3.716	-0.133	2.521	0.244	6.047	0.059	7.032	2.429	0.167	3.312	4.733	2.669	-0.031	3.716	-0.133	2.521	1.083	-0.382	0.946	6.636	3.126	0.229
	810	0.277	-0.367	1.323	6.501	3.482	0.115	3.303	0.294	10.669	2.954	1.259	1.53	1.665	0.996	0.426	1.769	0.278	6.361	0.104	6.138	2.063	0.156	3.537	4.512	2.536	0.031	3.97	-0.351	2.445	0.278	6.361	0.104	6.138	2.063	0.156	3.537	4.512	2.536	0.031	3.97	-0.351	2.445	0.915	-0.341	1.076	6.43	4.126	0.145
	840	0.194	-0.484	1.08	6.751	2.912	0.343	2.987	0.304	10.621	2.863	1.192	1.364	1.06	0.484	0.401	1.366	0.34	5.226	0.129	5.295	1.966	0.121	3.366	4.596	3.909	0.077	4.206	-0.364	2.406	0.34	5.226	0.129	5.295	1.966	0.121	3.366	4.596	3.909	0.077	4.206	-0.364	2.406	0.4	-0.257	1.302	6.87	3.328	0.125
	870	0.337	-0.417	1.127	6.593	3.078	0.195	3.093	0.404	11.62	3.01	1.322	1.36	1.478	0.326	0.464	1.692	0.301	5.32	0.138	5.295	1.798	0.163	3.022	4.109	3.044	0.073	4.987	-0.106	2.346	0.301	5.32	0.138	5.295	1.798	0.163	3.022	4.109	3.044	0.073	4.987	-0.106	2.346	0.317	-0.374	1.059	7.12	2.758	0.353
	900	0.386	-0.171	1.042	7.037	4.666	0.242	3.462	0.887	12.132	3.162	1.405	1.929	1.233	0.266	0.718	1.792	0.314	6.267	0.133	5.312	1.936	0.239	3.146	4.14	3.022	0.119	5.184	0.271	2.507	0.314	6.267	0.133	5.312	1.936	0.239	3.146	4.14	3.022	0.119	5.184	0.271	2.507	0.46	-0.307	1.106	6.962	2.924	0.205
	930	0.661	-0.477	1.023	7.433	5.128	0.2	3.326	0.577	13.111	2.731	1.462	1.619	1.626	0.718	0.621	1.83	0.486	7.043	0.135	3.799	1.746	0.357	2.791	3.894	1.88	0.181	4.904	0.721	2.328	0.486	7.043	0.135	3.799	1.746	0.357	2.791	3.894	1.88	0.181	4.904	0.721	2.328	0.509	-0.061	1.021	7.406	4.512	0.252
	960	0.486	-0.458	0.894	8.184	5.539	0.303	3.453	1.161	13.522	3.054	1.357	1.44	1.658	0.714	0.608	1.796	0.483	8.21	0.124	2.923	1.634	0.25	2.963	4.119	1.389	0.069	5.775	0.715	2.388	0.483	8.21	0.124	2.923	1.634	0.25	2.963	4.119	1.389	0.069	5.775	0.715	2.388	0.784	-0.367	1.002	7.802	4.974	0.21
	990	0.288	-0.525	0.71	7.903	6.424	0.261	3.361	1.433	13.856	2.762	1.336	1.124	1.677	0.449	0.426	1.892	0.553	8.097	0.088	5.072	1.81	0.247	3.103	4.083	2.101	0.131	6.099	1.099	2.707	0.553	8.097	0.088	5.072	1.81	0.247	3.103	4.083	2.101	0.131	6.099	1.099	2.707	0.609	-0.348	0.873	8.553	5.385	0.313
	1020	0.497	-0.575	0.803	8.931	5.749	0.286	3.009	1.448	14.464	2.698	1.415	1.48	1.858	0.769	0.643	1.563	0.508	6.94	0.032	4.109	1.888	0.273	3.033	4.057	2.222	0.216	6.105	0.854	2.52	0.508	6.94	0.032	4.109	1.888	0.273	3.033	4.057	2.222	0.216	6.105	0.854	2.52	0.411	-0.415	0.689	8.272	6.27	0.271
	1050	0.496	-0.544	0.823	8.925	4.615	0.334	2.622	1.992	14.188	2.559	1.558	1.383	1.857	0.564	0.693	2.1	0.523	7.783	0.034	6.138	1.75	0.357	3.65	3.884	3.909	0.266	6.372	0.893	2.964	0.523	7.783	0.034	6.138	1.75	0.357	3.65	3.884	3.909	0.266	6.372	0.893	2.964	0.62	-0.465	0.782	9.3	5.595	0.296
	1080	0.716	-0.455	0.812	9.216	5.33	0.408	2.845	1.873	15.37	2.296	1.455	1.238	2.188	0.594	0.782	1.985	0.686	8.346	0.095	6.361	1.866	0.345	4.477	4.151	4.328	0.401	6.925	1.536	3.293	0.686	8.346	0.095	6.361	1.866	0.345	4.477	4.151	4.328	0.401	6.925	1.536	3.293	0.619	-0.434	0.802	9.294	4.461	0.344
	1110	0.589	-0.506	0.691	9.629	5.376	0.454	2.308	1.633	15.182	2.459	1.695	1.324	2.201	0.719	1.007	1.883	0.8	8.126	0.129	6.74	2.295	0.224	4.45	4.093	3.976	0.443	7.23	1.456	3.33	0.8	8.126	0.129	6.74	2.295	0.224	4.45	4.093	3.976	0.443	7.23	1.456	3.33	0.839	-0.345	0.791	9.585	5.176	0.418
	1140	0.252	-0.17	0.733	9.765	5.563	0.332	2.393	1.422	15.708	2.057	1.638	1.333	2.007	0.319	0.998	1.778	0.775	8.349	0.075	7.359	2.295	0.273	4.627	4.104	3.727	0.528	7.077	1.933	3.427	0.775	8.349	0.075	7.359	2.295	0.273	4.627	4.104	3.727	0.528	7.077	1.933	3.427	0.712	-0.396	0.67	9.998	5.222	0.464
	1170	0.169	-0.255	0.853	10.029	6.66	0.263	2.568	1.806	15.039	1.997	1.56	1.424	1.908	0.433	0.851	1.595	0.816	9.008	0.144	7.513	2.541	0.14	4.815	4.13	3.738	0.382	6.2	1.695	3.427	0.816	9.008	0.144	7.513	2.541	0.14	4.815	4.13	3.738	0.382	6.2	1.695	3.427	0.375	-0.06	0.712	10.134	5.409	0.342
	1200	0.4	-0.306	1.011	9.405	5.446	0.16	2.825	2.792	13.577	1.905	1.601	1.399	1.617	0.6	0.981	2.576	0.701	9.522	0.05	7.462	2.612	0.285	4.735	4.057	2.465	0.285	5.508	1.205	3.241	0.701	9.522	0.05	7.462	2.612	0.285	4.735	4.057	2.465	0.285	5.508	1.205	3.241	0.292	-0.145	0.832	10.398	6.506	0.273
	1230	0.58	-0.375	0.657	8.891	5.543	0.197	3.078	2.811	13.149	1.775	1.471	0.839	1.092	0.241	0.761	2.458	0.693	9.519	0.084	7.341	2.563	0.072	4.778	3.941	2.867	0.247	4.517	0.86	3.124	0.693	9.519	0.084	7.341	2.563	0.072	4.778	3.941	2.867	0.247	4.517	0.86	3.124	0.523	-0.196	0.99	9.774	5.292	0.17
	1260	0.894	-0.367	0.826	9.198	5.328	0.223	3.352	2.732	13.469	1.648	1.408	1.195	1.678	0.761	0.846	2.688	0.759	9.238	0.081	8.425	2.836	0.159	4.729	3.925	2.724	0.254	3.856	1.33	3.193	0.759	9.238	0.081	8.425	2.836	0.159	4.729	3.925	2.724	0.254	3.856	1.33	3.193	0.703	-0.265	0.636	9.26	5.389	0.207
	1290	1.061	-0.286	0.63	9.654	5.689	0.3	3.247	2.65	12.947	1.566	1.166	0.956	2.402	0.5	0.801	2.341	0.562	9.002	-0.026	8.545	2.724	0.273	5.164	4.334	3.601	0.224	3.342	0.973	3.227	0.562	9.002	-0.026	8.545	2.724	0.273	5.164	4.334	3.601	0.224	3.342	0.973	3.227	1.017	-0.257	0.805	9.567	5.174	0.233
	1320	0.783	-0.379	0.674	9.823	6.104	0.25	2.856	2.532	12.203	1.491	1.17	0.903	2.287	0.444	0.704	2.153	0.717	9.354	0.036	8.184	2.922	0.182	5.271	4.649	4.797	0.27	2.992	0.927	3.359	0.717	9.354	0.036	8.184	2.922	0.182	5.271	4.649	4.797	0.27	2.992	0.927	3.359	1.184	-0.176	0.609	10.023	5.535	0.31
[truncated: 62 more columns]
