# Supplementary material for: The bridge-like lipid transport protein VPS13C/PARK23 mediates ER–lysosome contacts following lysosome damage
Source: Nat Cell Biol. 2025 Apr 10;27(5):776–89. doi: 10.1038/s41556-025-01653-6 (PMC12081312; doi:10.1038/s41556-025-01653-6)
Supplement: Supplementary file 6 — Statistical source data. [file 41556_2025_1653_MOESM6_ESM.xlsx]

## Sheet: Fig.2C
		VPS13C Puncta intensity
	siControl		siRab7
	No LLOMe	LLOMe 15 min	No LLOMe	LLOMe 15 min
cell1	0.201	5.499	0.231	-0.107
cell2	0.239	0.896	0.126	0.814
cell3	0.349	3.753	1.979	1.986
cell4	0.378	0.845	0.028	0.155
cell5	0.101	3.335	1.091	1.823
cell6	0.051	0.7	0.442	2.276
cell7	0.013	0.634	0.116	0.355
cell8	0.137	1.176	0.108	0.115
cell9	0.323	10.243	-0.158	0.364
cell10	0.176	2.316	0.405	0.976
cell11	0.527	1.348	0.151	0.314
cell12	0.089	3.865	0.888	1.252
cell13	0.017	6.51	0.034	0.296
cell14	0.099	0.668	-0.025	-0.544
cell15	0.039	1.262	-0.35	0.976
cell16	0.012	0.11	0.071	0.507
cell17	0.039	0.636	0.07	0.067
cell18	0.06	1.706	0	0.199
cell19	0.491	6.913	0	0.04
cell20	0.706	1.913	0.018	0.498
cell21	1.027	2.055	0.001	0.843
cell22	0.769	6.408	0.031	0.18
cell23	0.07	1.275	1.298	2.013
cell24	0.381	6.651	0.859	0.404
cell25	0.133	9.159	0.084	0.785
cell26	0.159	0.421	0.446	-0.577
cell27	0.638	9.901	0.176	0.253
cell28	4.758	6.655	0.005	0.75
cell29	0.064	0.362	0.004	0.31
cell30	0.024	0.063	0.1	0.141
cell31	0.305	3.898	0.427	2.046
cell32	0.452	1.789	0.225	0.547
cell33	0.186	1.259	0.016	0.243
cell34	0.579	5.467	0.28	0.073
cell35	0.022	0.118	0.327	2.52
cell36	0.278	3.759	0.002	0.044
cell37	0.122	0.999	0.186	1.102
cell38	1.2	5.75	6.001	4.339
cell39	0.145	0.207	0.372	1.429
cell40	0.061	2.512	0.157	2.673
cell41	0.178	0.476	0.004	0.322
cell42	0.084	0.887	0.008	0.111
cell43	0.041	9.116	-0.11	1.307
cell44	0.314	5.283	0.542	0.692
cell45			1.113	2.727
cell46			0.019	0.006
cell47			0.068	1.081
cell48			0.124	0.79
cell49			0.278	0.438
cell50			0.152	1.145
cell51			0	0.427
cell52			0.028	0.023
cell53			0.031	0.144
cell54			0.003	0.055
cell55			0.000169	1.387
cell56			0.055	1.782
cell57			0.033	1.958
cell58			0.184	3.991
cell59			0.000318	0.207
cell60			0.006	0.013
