# Supplementary material for: The bridge-like lipid transport protein VPS13C/PARK23 mediates ER–lysosome contacts following lysosome damage
Source: Nat Cell Biol. 2025 Apr 10;27(5):776–89. doi: 10.1038/s41556-025-01653-6 (PMC12081312; doi:10.1038/s41556-025-01653-6)
Supplement: Supplementary file 7 — Statistical source data. [file 41556_2025_1653_MOESM7_ESM.xlsx]

## Sheet: Fig.3A
	pRab7/Rab7
LLOMe	0 min	5 min	15 min	25 min
Sample1	1	8.04171	12.6238	13.5901
Sample2	1	3.35375	4.16729	4.50734

## Sheet: Fig.3B
	pRab7/Rab7
	Control			PPM1H
LLOMe	0 min	5 min	15 min	0 min	5 min	15 min
Sample1	1	3.03327	4.66233	1	1.22909	1.71379
Sample2	1	1.92048	2.66398	1	0.873048	0.331301
Sample3	1	5.74298	7.01068	1	1.73669	1.55195

## Sheet: Fig.3D
	pRab7/Rab7
	LRRK1 K746G	LRRK1 D1409A
Sample1	1.29732	0.114348
Sample2	1.29304	0.00808275
Sample3	2.45779	0.00011994
