# Supplementary material for: The bridge-like lipid transport protein VPS13C/PARK23 mediates ER–lysosome contacts following lysosome damage
Source: Nat Cell Biol. 2025 Apr 10;27(5):776–89. doi: 10.1038/s41556-025-01653-6 (PMC12081312; doi:10.1038/s41556-025-01653-6)
Supplement: Supplementary file 9 — Statistical source data. [file 41556_2025_1653_MOESM9_ESM.xlsx]

## Sheet: Fig.4B
	mCherry-VAB expressed cells (Fig. 4B-left)						mCherry-VPS13CC-ter expressed cells (Fig. 4B-right)
	VPS13C Puncta intensity		VAB Puncta intensity		LysoView640 Puncta intensity		VPS13C Puncta intensity		VPS13CC-ter Puncta intensity		LysoView640 Puncta intensity
	Before LLOMe	Affter LLOMe	Before LLOMe	Affter LLOMe	Before LLOMe	Affter LLOMe	Before LLOMe	Affter LLOMe	Before LLOMe	Affter LLOMe	Before LLOMe	Affter LLOMe
cell1	0.035314	0.761345	3.08548	1.75373	2.69793	0.990587	0.03292	0.227446	0.481826	0.142453	1.2756	0.0900066
cell2	0.0371096	0.572206	2.46001	0.404016	2.07095	0.694308	0.487811	0.876864	0.301066	0.0514746	2.49786	0.33323
cell3	0.0933726	0.445914	0.478833	0.059854	1.04146	0.387555	0	0.538688	0.0460878	0	0.67995	0.016947
cell4	0.0215476	0.680542	1.99913	1.20606	0.799053	0.598541	0.056861	0.493797	0.197519	0.124497	0.63502	0.04874
cell5	0.0101752	0.0053868	0.341169	0.155621	0.547666	0.209489	0.82898	1.5592	0	0	0.670792	0.057676
cell6	0.0023942	0.0113722	1.97818	1.15818	1.61457	0.302264	0.559636	0.059854	0.787681	0.174176	1.70313	0.084115
cell7	0.0137664	0	0.098759	0.014964	1.5996	0.228942	0.06584	0.490804	0.843944	0.107139	2.2724	0.0402878
cell8	0.0538688	0.110132	0.284307	0.113723	0.478834	0.085292	0.963652	4.31249	0.0005986	0	1.56474	0.0480712
cell9	0.360322	0.562629	0.116716	0.023942	2.20114	1.3123	0.14365	0.044891	1.01273	0.360921	2.60159	0.0907506
cell10	0.0448906	0.442921	1.14621	0.421972	0.573103	0.116715	0.011971	0.083796	1.89917	0.740396	1.84949	0.275479
cell11	0.0694308	3.53858	0.173577	0.002993	1.20606	0.658396	0.25438	1.56519	0.0550658	0.007781	1.46328	0.112958
cell12	0.879856	1.3557	0.104745	0.068832	1.08785	0.169088	0.305256	0.987594	0.13946	0.0395038	2.4225	0.0925346
cell13	0.0724236	0.575797	2.62161	0.418979	0.820002	0.025438	0.098759	0.386059	0.101752	0.0251388	1.33576	0.064159
cell14	0.396235	1.4353	1.46643	1.07139	0.436935	0.0897815	0.011971	0	0.0682338	0	0.646843	0.0038988
cell15	0.247796	0.791272	0.736206	0.248395	0.673359	0.185548	0.023942	0	0	0	0.490095	0.0110836
cell16	1.29165	2.54679	0.460877	0.008978	0.632958	0.323213	0.119708	1.05343	2.75329	1.51311	0.760969	0.0131586
cell17	0.050876	0.917564	1.41256	0.592556	0.610513	0.290293	0.047883	1.8076	0.434541	0.0227446	2.07161	0.056453
cell18	0.513549	1.04625	0.197519	0.074818	1.62354	0.48033	0.68533	1.46942	0.0083796	0.0251388	2.11761	0.120509
cell19	0	0.174176	1.06241	0.293285	0.163103	0.0568615	0.044891	0.787082	3.20519	0.851126	1.49447	0.117664
cell20	0.11492	0.359125	0.60752	0.347154	0.888834	0.273833	0.068832	0.071825	0.384264	0.166395	2.23763	0.685776
