# Supplementary material for: The bridge-like lipid transport protein VPS13C/PARK23 mediates ER–lysosome contacts following lysosome damage
Source: Nat Cell Biol. 2025 Apr 10;27(5):776–89. doi: 10.1038/s41556-025-01653-6 (PMC12081312; doi:10.1038/s41556-025-01653-6)
Supplement: Supplementary file 10 — Statistical source data. [file 41556_2025_1653_MOESM10_ESM.xlsx]

## Sheet: Fig.6A
	LAMP1 intensity
	WT	VPS13C-KO
cell1	0.835	0.334
cell2	13.86	1.592
cell3	27.809	0.319
cell4	24.799	0.292
cell5	0.748	6.085
cell6	4.141	6.845
cell7	5.204	2.142
cell8	10.505	4.862
cell9	0.266	1.372
cell10	1.037	4.876
cell11	0.439	2.438
cell12	1.991	0.874
cell13	0.262	3.368
cell14	9.247	7.345
cell15	2.57	11.557
cell16	0.674	1.877
cell17	3.499	0.229
cell18	1.96	3.087
cell19	1.055	5.395
cell20	0.138	12.285
cell21	0	1.715
cell22	0	3.239
cell23	1.661	0.299
cell24	2.092	5.35
cell25	0.158	15.833
cell26	0.305	11.57
cell27	9.076	6.126
cell28	0.855	0.543
cell29	2.057	1.159
cell30	8.642	1.17
cell31	3.913	0.389
cell32	12.416	5.58
cell33	6.301	12.021
cell34	0.972	3.952
cell35	0.471	2.854
cell36	0.239	0.513
cell37	5.415	8.771
cell38	5.409	8.224
cell39	2.812	1.296
cell40	1.388	1.457
cell41	1.399	3.328
cell42	1.852	0.288
cell43	4.655	0.524
cell44	3.373	0.165
cell45	7.871	3.174
cell46	0.292	2.301
cell47	0.607	2.044
cell48	3.384	1.949
cell49	5.441	0.621
cell50	1.569	1.484
cell51	9.838	11.96
cell52	21.704	0
cell53	4.87	0.98
cell54	10.102	0.812
cell55	11.596	10.307
cell56	15.488	6.896
cell57	5.526	4.014
cell58	0.564	1.133
cell59	2.894	7.897
cell60	3.967	0.505
cell61	0.258	0.826
cell62	1.353	1.686
cell63	1.303	24.547
cell64	0.315	13.535
cell65	0.245	2.466
cell66	1.282	8.842
cell67	4.672	15.793
cell68	8.763	13.271
cell69	1.105	14.943
cell70	2.272	10.577
cell71	2.191	2.094
cell72	4.068	3.503
cell73	0.277	12.763
cell74	1.691	4.269
cell75	2.897	9.392
cell76	6.21	7.278
cell77	2.83	7.163
cell78	1.849	8.751
cell79	4.464	9.277
cell80	2.662	6.184
cell81	3.68	3.52
cell82	0.492	14.118
cell83	4.901	4.017
cell84	5.461	7.852
cell85	5.672	6.259
cell86	3.665	0.985
cell87	7.864	2.26
cell88	9.651	11.074
cell89	11.167	4.422
cell90	9.018	46.47
cell91	0.262	5.254
cell92	1.371	14.653
cell93	0	26.484
cell94	1.04	12.217
cell95	6.814	17.929
cell96	10.883	21.008
cell97	6.624	27.453
cell98	5.563	3.704
cell99	1.216	3.343
cell100	0.969	2.997
cell101	2.495	8.035
cell102	8.413	9.993
cell103	1.446	10.983
cell104	2.141	9.128
cell105	4.703	3.43
cell106	1.989	0.424
cell107	1.376	30.903
cell108	1.925	10.547
cell109	0.101	18.516
cell110	1.708	32.339
cell111	7.467	9.236
cell112	14.014	17.544
cell113	1.114	21.943
cell114	0.582	37.276
cell115	1.264	11.546
cell116	1.101	5.298
cell117	7.169	14.012
cell118	6.574	12.826
cell119	1.459	17.082
cell120	0.858	8.897
cell121	0.589	2.903
cell122	1.878	0.718
cell123	0	15.326
cell124	3.74	3.765
cell125	7.26	6.071
cell126	8.036	2.165
cell127	11.954	11.997
cell128	3.066	4.462
cell129	2.752	8.705
cell130	14.285	8.942
cell131	5.628	12.067
cell132	13.889	12.834
cell133	3.625	11.592
cell134	0.233	0.336
cell135	1.66	1.255
cell136	11.882	1.189
cell137	2.226	9.546
cell138	10.335	17.814
cell139	4.711	9.605
cell140	1.416	7.2
cell141	2.41	3.379
cell142	4.725	4.222
cell143	2.299	3.185
cell144	0.31	2.336
cell145	0.728	0
cell146	4.468	3.524
cell147	0.534	11.845
cell148	3.863	6.447
cell149	27.929	3.57
cell150	15.318	4.485
cell151	1.05	11.723
cell152	2.698	10.662
cell153	4.12	0.303
cell154	4.069	13.875
cell155	0.298	19.537
cell156	11.488	15.847
cell157	2.444	18.228
cell158	5.178	10.305
cell159	2.384	32.445
cell160	0.79	19.276
cell161	6.942	0.175
cell162	0.264	3.854
cell163	2.231	9.542
cell164	0.408	0.608
cell165	6.218	3.721
cell166	5.473	0.787
cell167	1.348	2.24
cell168	0.574	4.696
cell169	0.996	10.88
cell170	1.408	6.802
cell171	0.483	11.176
cell172	0.656	7.85
cell173	0.115	0.753
cell174	3.404	7.257
cell175	12.431	2.097
cell176	11.386	0.803
cell177	4.688	16.693
cell178	1.478	4.918
cell179	0.156	5.697
cell180	7.486	4.65
cell181	5.462	7.336
cell182	13.193	6.816
cell183	1.415	2.197
cell184	9.488	2.705
cell185	0.229	5.545
cell186	0.289	6.813
cell187	5.188	2.264
cell188	5.811	0.148
cell189	1.173	41.083
cell190	2.983	19.318
cell191	7.61	7.409
cell192	10.972	18.528
cell193	1.847	14.764
cell194	0.513	19.092
cell195	12.743	13.567
cell196	9.133	6.453
cell197	1.704	9.777
cell198	0.556	12.59
cell199	6.378	0.343
cell200	11.635	6.261
cell201	0.874	5.001
cell202	0.618	16.659
cell203	7.814	4.925
cell204	1.451	20.732
cell205	3.916	8.214
cell206	0.658	10.234
cell207	3.423	18.705
cell208	0.485	3.76
cell209	1.647	0
cell210	1.968	0.466
cell211	0.462	13.941
cell212	1.864	7.08
cell213	5.815	14.269
cell214	5.257	14.253
cell215	4.514	0.686
cell216	3.981	7.364
cell217	0.559	1.223
cell218	0.962	11.866
cell219	9.765	23.394
cell220	0.252	3.632
cell221	4.56	17.243
cell222	0.202	3.337
cell223	7.478	15.081
cell224	3.639	1.179
cell225	1.463	8.352
cell226	9.705	12.957
cell227	13.516	31.86
cell228	0.215	0.398
cell229	0.665	8.983
cell230	0.177	14.843
cell231	0.958	3.019
cell232	6.284	0.721
cell233	0.299	3.951
cell234	5.527	1.169
cell235	4.933	7.818
cell236	0.769	6.301
cell237	1.778	11.961
cell238	2.743	9.901
cell239	0.334	17.386
cell240	8.433	12.35

## Sheet: Fig.6B
	LysoView 633 intensity
	WT	VPS13C-KO
cell1	9.595	8.381
cell2	6.216	8.611
cell3	8.279	7.741
cell4	6.047	7.514
cell5	4.97	5.646
cell6	5.854	5.823
cell7	9.498	5.51
cell8	13.523	5.44
cell9	9.169	5.437
cell10	8.878	5.239
cell11	6.996	5.692
cell12	7.072	5.642
cell13	6.884	6.106
cell14	7.951	4.871
cell15	8.193	5.623
cell16	6.955	7.291
cell17	8.56	5.921
cell18	8.101	5.996
cell19	8.157	8.81
cell20	11.246	6.534
cell21	4.787	6.44
cell22	7.435	5.444
cell23	6.329	7.171
cell24	5.775	2.462
cell25	15.252	4.585
cell26	14.688	5.332
cell27	11.628	3.267
cell28	10.627	4.392
cell29	21.044	3.904
cell30	13.599	3.513
cell31	11.574	5.078
cell32	7.958	6.606
cell33	10.28	8.577
cell34	5.989	1.901
cell35	14.027	3.915
cell36	12.973	5.912
cell37	6.688	7.196
cell38	10.736	3.238
cell39	9.832	12.394
cell40	7.434	5.788
cell41	11.837	7.048
cell42	11.758	6.812
cell43	6.89	7.562
cell44	12.562	5.831
cell45	7.687	13.311
cell46	13.831	8.83
cell47	7.266	8.07
cell48	3.628	9.529
cell49	14.298	3.425
cell50	16.243	2.762
cell51	9.134	5.866
cell52	10.635	1.247
cell53	16.708	2.887
cell54	2.996	2.566
cell55	2.758	4.982
cell56	6.111	2.283
cell57	6.226	4.006
cell58	6.974	1.847
cell59	13.803	7.203
cell60	7.582	3.674
cell61	4.206	3.411
cell62	12.202	7.513
cell63	15.787	5.541
cell64	15.163	5.799
cell65	5.67	5.285
cell66	9.653	9.141
cell67	19.485	3.83
cell68	6.405	3.476
cell69	0.707	5.194
cell70	11.186	4.096
cell71	7.286	4.354
cell72	7.71	5.5
cell73	7.955	3.921
cell74	5.326	3.657
cell75	3.611	2.484
cell76	4.641	8.323
cell77	11.975
cell78	6.094
cell79	4.677
cell80	6.358
cell81	4.86
cell82	3.044
cell83	14.276
cell84	6.77

## Sheet: Fig.6C
				Ratio of Gal3/LAMP1
LLOMe	0 min		5 min		15 min		25 min
	WT	VPS13C-KO	WT	VPS13C-KO	WT	VPS13C-KO	WT	VPS13C-KO
Image 1	0.00584873	0.133366	0.221617	2.37227	0.979818	1.84672	1.26497	1.7541
Image 2	0.000950678	0.0370176	0.190292	1.90396	0.814347	1.28266	1.10366	1.51994
Image 3	0.131857	0.592158	0.33984	2.12511	0.561977	0.897603	1.2863	2.37956
Image 4	0.0435897	0.177855	0.231399	2.05278	0.317777	1.87794	0.825274	1.18848
Image 5	0.0676454	0.0201375	0.169894	2.23802	1.21762	1.53295	0.556774	2.94518
Image 6	0.0483665	0.0886155	0.657201	2.06579	0.434856	3.39632	0.782085	3.59509
Image 7	0.0495789	0.0100219	0.619216	1.56625	0.437041	1.317	0.958484	2.25884
Image 8	0.053544	0.00648876	0.29535	1.29879	0.648355	1.09325	0.743579	2.24687
Image 9	0.0771678	0.0226404	0.348478	1.4039	0.854934	1.86597	1.20409	1.79312
Image 10	0.00134406	0.00442401	0.588515	1.138	0.5958	5.86538	1.31544	1.54804
Image 11	0.0621818	0.152931	0.411492	0.960045	0.921539	2.37748	1.32273	1.4372
Image 12	0.101728	0.00429184	0.787289	1.21918	0.584352	1.17755	0.642111	1.2863
Image 13	0.0512752	0.130712	0.216569	1.33886	0.344367	2.03248	0.889797	1.5418
Image 14	0.00202955	0.0439071	0.0991777	0.785207	0.395622	0.785804	1.1047	1.85556
Image 15	0.000934283	0.0248415	0.108161	0.372348	0.423981	1.22959	0.751235	0.965833
Image 16	0.00166015	0.00016745	0.129865	0.334976	0.457799	0.808945	0.923287	1.46862
Image 17	0.000430273	0.00024679	0.0817138	0.120091	0.570775	0.970576	1.14478	1.9497
Image 18	7.44552e-05	3.8054e-05	0.198787	0.261887	0.639481	0.836399	0.836183	1.64879
Image 19	0.00011427	0.00066614	0.130871	0.319237	0.691944	0.582633	0.442419	1.36456
Image 20	0.00357902	0.00017313	0.165224	0.313847	0.455139	0.983944	1.47976	1.38439
Image 21	0.00200799	0.00061461	0.179526	0.230193	0.439113	1.1621	1.32445	1.25409
Image 22	0.00132237	0.00084085	0.333683	0.3132	0.395345	0.738946	0.969426	1.42895
Image 23	0.00148263	0.00165584	0.147114	0.398579	0.854941	0.946716	1.33071	1.23433
Image 24	0.00161918	0.00072084	0.166877	0.418343	0.392255	1.35284	1.30282	1.05251
Image 25	0.000971654	0.00088829	0.265768	0.353159	0.894684	0.562295	0.763884	1.72584
Image 26	0.000776173	0.00049323	0.0958718	0.370263	0.822025	2.023	0.73104	1.24942
Image 27	6.43904e-05	0.00018937	0.151949	1.00416	0.676349	1.70763	0.66584	0.945186
Image 28	0.000139125	0.00030786	0.398728	0.709037	0.316806	0.862589	1.13299	1.59905
Image 29	4.35007e-05	6.1952e-05	0.206535	0.916332	0.35165	1.066	1.65751	1.17999
Image 30	6.09651e-05	0.00014208	0.120141	1.23103	0.498452	0.377804	0.810364	0.874147
Image 31	2.17419e-05	0	0.180128	0.746413	0.319084	0.439984	0.598598	1.34965
Image 32	0	0	0.125035	0.771555	0.431801		1.0714	1.45486
Image 33		0			0.319843		1.21905	1.23947
Image 34					0.448253		1.49232	1.15577
Image 35							1.29346	1.24326
Image 36							1.17357
Image 37							0.801253
Image 38							0.545868
Image 39							0.537768
