# Supplementary material for: The bridge-like lipid transport protein VPS13C/PARK23 mediates ER–lysosome contacts following lysosome damage
Source: Nat Cell Biol. 2025 Apr 10;27(5):776–89. doi: 10.1038/s41556-025-01653-6 (PMC12081312; doi:10.1038/s41556-025-01653-6)
Supplement: Supplementary file 11 — Statistical source data. [file 41556_2025_1653_MOESM11_ESM.xlsx]

## Sheet: Fig.7E
								VPS13C Puncta intensity													LRRK2 Puncta intensity
	Time/Min	cell1	cell2	cell3	cell4	cell5	cell6	cell7	cell8	cell9	cell10	cell11	cell12	cell13	cell14	cell15	cell1	cell2	cell3	cell4	cell5	cell6	cell7	cell8	cell9	cell10	cell11
	0	0	0	0	0	0	0	0	0	0	0	0	0	0	0	0	0	0	0	0	0	0	0	0	0	0	0
	1	0.2395	-0.03592	0.25325	-0.37276	0	-0.0764	0.00114	0	0	-0.00052	-0.00409	0	-0.02728	-0.00762	0.00043	0.1526	0.17498	0.06125	-0.01759	-0.16358	0.15253	-0.01296	0.00893	0.12129	-0.06513	0.0149
	2	0.32153	0.1952	0.49778	-0.77333	0	-0.0967	-0.00788	0	0.00525	-0.00106	-0.00419	0	-0.02547	-0.00698	0	-0.09129	0.04705	-0.02387	0.0555	-0.08473	0.02789	0.02649	0.07317	0.21001	-0.01749	0.01619
	3	0.45301	0.27638	1.84061	-0.94822	0	-0.05111	-0.00246	0	0.00047	-0.00106	-0.00364	0	-0.02988	-0.0072	0.00056	-0.25495	-0.09659	-0.01772	0.12184	-0.19952	-0.17516	0.03391	0.08938	0.03277	-0.24513	0.00074
	4	1.2375	0.19956	3.57839	-0.83371	0.00015	-0.10886	-0.00398	0	0.00437	-0.00106	-0.00409	0	-0.03008	-0.0061	0.00105	-0.50928	-0.10287	-0.05079	0.03104	-0.12243	-0.13856	0.017	0.08075	0.06592	-0.12279	0.02792
	5	1.06212	0.12506	5.0202	-0.76874	0.00613	-0.13474	-0.00708	0	0.00286	-0.00106	-0.00359	0.00143	-0.02649	-0.00758	0.00167	-0.83868	-0.28418	-0.0953	-0.00607	-0.15458	-0.38657	-0.09129	0.05911	0.11093	-0.25663	0.01367
LLOMe added	6	2.47535	0.75328	5.38042	-0.36954	0.00354	0.59797	-0.00724	0.00042	0.01794	-0.00103	-0.00401	0	0.02297	-0.00307	0.06555	-0.44487	0.85875	0.31537	-0.02877	-0.18993	0.10234	0.16687	0.15174	1.17971	0.48202	0.09827
	7	4.08161	0.37244	6.98427	1.21582	0.05243	1.1508	-0.00758	0.00058	0.09128	-0.00106	-0.00392	0.00057	0.23475	0.03228	0.15674	-0.93482	0.04734	-0.06241	0.16857	-0.19028	-0.12238	-0.08335	0.05966	0.06028	-0.15368	0.0836
	8	5.50866	0.55689	8.41665	2.42343	0.10338	2.36966	-0.00871	0.00016	0.27436	0.04305	-0.00086	0	0.19382	0.01902	0.24242	-0.89471	-0.02534	-0.01503	0.0256	-0.12435	0.11448	-0.11821	0.07899	0.02241	-0.25279	0.10076
	9	5.67342	1.36037	9.27273	4.17863	0.0651	3.31648	0.02279	0.00037	0.24632	0.00119	0.02364	0.00193	0.27798	0.05729	0.33384	-0.8397	0.20448	0.05729	0.06513	0.00913	0.17687	-0.06092	0.16872	0.35453	-0.10143	0.12587
	10	6.35141	1.44588	10.2514	5.24809	0.17285	4.68187	-0.00511	0	0.10184	0.00166	-0.00069	0.00562	0.43694	0.18863	0.38762	-0.8428	0.15153	-0.02567	0.03985	-0.10174	0.02795	-0.08637	0.20435	0.21432	-0.27658	0.10049
	11	5.74727	1.6152	11.6257	4.13819	0.24439	4.48429	-0.00535	0	0.03022	0.00282	0.00461	0.00329	0.44791	0.13194	0.19303	-0.98352	0.17363	-0.04418	-0.01821	-0.10143	-0.02847	-0.05628	0.20487	0.07564	-0.32572	0.14576
	12	5.70056	1.72182	12.4377	4.35033	0.3176	4.79629	-0.00189	0.00178	0.10236	0.01035	0.01002	0.01302	0.68213	0.12433	0.17742	-1.1837	-0.50458	-0.22005	-0.15762	-0.20526	-0.50096	-0.16176	0.11795	-0.2412	-0.34875	0.08508
	13	5.10191	1.20263	12.618	3.67379	0.49391	4.56093	0.03678	0.00037	0.044	0.01594	0.00794	0.01355	0.57889	0.10856	0.18683	-1.02082	-0.15523	-0.07195	-0.07435	-0.14453	-0.3245	-0.06389	0.07374	0.23443	-0.31514	0.12164
	14	4.33863	2.02071	12.6278	3.4525	0.41573	4.01738	0.01493	0.04272	0.06574	0.03319	0.01806	0.01767	0.47407	0.09083	0.13331	-0.96981	-0.11728	-0.11998	-0.17787	-0.19719	-0.32878	-0.06314	0.08974	0.24303	-0.24355	0.08016
	15	4.10813	2.42099	11.8027	2.81008	0.32665	3.35299	0.01456	0.0066	0.08644	0.06181	0.01862	0.01227	0.47101	0.09708	0.15261	-1.10382	-0.40207	-0.15095	-0.11876	-0.111	-0.38815	-0.1034	0.05176	0.10235	-0.2196	0.05387
	16	1.4264	2.13054	10.1153	2.22938	0.25257	2.4026	0.00166	0.00293	0.08977	0.05437	0.00862	0.01377	0.25811	0.0992	0.11679	-1.25306	-0.62567	-0.27682	-0.12766	-0.14487	-0.53373	-0.17778	-0.00935	0.00912	-0.4191	0.04618
	17	1.25922	2.29546	9.01598	1.93779	0.12718	1.71102	0.03548	0.00073	0.09752	0.07371	0.00805	0.0098	0.29304	0.07063	0.13675	-1.06951	-0.64911	-0.38152	-0.1205	-0.19657	-0.58338	-0.16595	-0.0286	-0.29363	-0.53284	0.01776
	18	1.04862	2.09346	9.20846	1.14406	0.07819	1.64269	0.03219	0	0.05159	0.01469	0.00684	0.0025	0.27347	0.06074	0.12573	-0.76142	-0.15419	-0.13816	-0.12574	-0.16521	-0.27662	-0.08672	0.0516	0.35699	-0.23166	0.0485
	19	2.64248	2.01893	7.97326	1.08283	0.07357	1.27096	0.03531	0	0.06642	0.08286	0.02416	0.00068	0.24025	0.08427	0.09427	-0.73084	-0.06867	-0.16757	-0.15725	-0.1444	-0.19604	-0.1116	0.03312	0.26403	-0.22853	0.1312
	20	3.82231	2.15945	8.73153	1.23042	0.04587	1.23747	0.03278	0.00016	0.07583	0.06418	0.02159	0.00637	0.25788	0.13327	0.07808	-0.88267	-0.01638	-0.17218	-0.11091	-0.16668	-0.0711	-0.06425	0.0004	0.3954	-0.13828	0.11074
	21	3.06049	1.6117	7.08703	0.60563	0.02995	0.89836	0.01934	0.00115	0.03994	0.03723	0.00558	0.00626	0.21788	0.07582	0.06985	-0.75639	-0.0178	-0.19727	-0.1086	-0.17323	-0.14894	-0.11719	-0.02817	0.23282	-0.14973	0.0349
	22	3.53876	1.69155	6.38013	1.19945	0.03268	0.88868	0.02793	0	0.03349	0.02773	0.00814	0.01227	0.15171	0.04081	0.07175	-0.85932	-0.16036	-0.24587	-0.16744	-0.18461	-0.12104	-0.09067	0.00455	0.13395	-0.20121	0.03336
	23	4.80905	1.48801	5.86639	1.25116	0.04474	0.93901	0.03318	0.00257	0.06007	0.00766	0.00381	0.0035	0.16773	0.04232	0.04117	-0.78488	0.06731	-0.16375	-0.08362	-0.13406	0.19942	-0.05339	-0.0209	0.34057	-0.08677	0.04999
	24	3.53903	1.35835	5.84501	0.19502	0.03073	0.54824	0.0248	0	0.01914	0.0119	0.00679	0.00815	0.17161	0.00864	0.02652	-0.7118	0.16467	-0.11421	-0.08575	-0.1882	0.13123	-0.02509	-0.02923	0.35265	-0.06472	0.05337
	25	2.81674	0.96863	4.91666	-0.53524	0.04526	0.27608	0.00398	0	0.01919	0.00307	-0.00157	7e-05	0.07454	0.00932	0.02665	-0.6504	0.17848	-0.0144	-0.07685	-0.15926	0.22032	-0.01185	-0.01684	0.17566	-0.10944	0.11806
	26	3.00856	1.12904	5.23003	-0.41837	0.02104	0.37977	0.02083	0	0.02887	0.00424	-0.00089	0.00454	0.12881	-0.00076	0.02973	-0.97553	-0.47352	-0.25421	-0.16986	-0.22109	-0.1636	-0.1421	-0.03717	-0.2653	-0.33412	0.11311
	27	2.98187	0.96828	4.62725	-0.7123	0.03305	0.27849	0.02291	0	0.00629	0.00125	-0.00192	0.00029	0.10294	-0.00042	0.04238	-1.12693	-0.58934	-0.28721	-0.18088	-0.20722	-0.14029	-0.15361	-0.0386	-0.32692	-0.42888	0.09179
	28	2.62242	0.88748	4.35573	-0.78674	0.02053	0.32704	0.03742	0	0.00369	0.00766	-0.00121	0.00093	0.16048	-0.00069	0.04386	-0.75192	0.11754	0.04857	-0.08691	-0.16545	0.37465	-0.00363	0.02071	0.35002	-0.09804	0.13685
	29	1.82308	1.19132	4.66379	-0.93849	0.06247	0.32123	0.04466	5e-05	0.00047	0.00831	0.00398	0.00075	0.09701	0.01224	0.03078	-0.8058	0.15975	0.01394	0.00486	-0.18992	0.40883	0.02198	0.01824	0.45982	0.01511	0.13004
	30	1.12557	0.97059	3.82717	-0.96262	0.08297	0.15011	0.04781	0	0.00177	0.00475	0.01267	0	0.06429	-0.00432	0.01652	-0.73079	0.05142	0.07596	0.02602	-0.19268	0.5163	-0.01212	-0.02479	0.27497	-0.15647	0.10567
	31	1.89991	1.05433	4.4751	-1.00409	0.09159	0.12541	0.06204	0.00052	0.00661	0.00163	0.00865	0.00039	0.06624	0.00848	0.00898	-0.77512	0.05516	0.09051	-0.00911	-0.17417	0.53707	0.0131	-0.00122	0.23406	-0.12915	0.17144
	32	0.66293	0.81974	3.29933	-1.28433	0.06696	0.03573	0.04402	0	0.00192	-0.00027	0.00345	0	-0.01707	-0.00736	0.00144	-0.6835	0.21669	0.19149	0.04471	-0.08933	0.47824	0.02673	-0.01404	0.49991	0.09122	0.12842
	33	0.91938	0.8182	3.70347	-1.0011	0.05944	0.05887	0.04232	0.00173	0.00624	-0.00095	0.01289	0.00039	-0.01173	-0.00614	0.00554	-0.60975	0.2798	0.13389	0.03572	-0.13158	0.4373	0.05141	0.00031	0.55214	0.06695	0.11151
	34	1.25025	0.75061	3.95132	-0.83747	0.06752	0.08694	0.03167	0.00277	0.00151	0.00166	0.00997	0	0.01622	-0.00542	0.03297	-0.44587	0.43626	0.10487	0.02711	-0.14247	0.5543	0.0256	-0.0264	0.35206	0.13032	0.12065
	35	0.66132	0.74942	3.39007	-1.53323	0.02392	-0.06911	0.00518	0.00267	0.01066	0.0032	0.01224	0	0.00201	-0.00269	0.05153	-0.66743	0.45055	0.15526	-0.00154	-0.18301	0.56187	0.06993	-0.03631	0.47183	0.13892	0.12368
	36	0.69009	0.58441	3.22701	-1.58747	0.0412	0.03408	0.00135	0.01214	0.00218	0.00326	0.03287	0	0.01269	-0.00448	0.09784	-0.74208	0.36482	0.07493	0.06219	-0.15007	0.57072	0.06333	-0.05298	0.42429	0.16332	0.07438
	37	0.46339	0.62122	2.86744	-1.15126	0.03913	-0.03019	0.00265	0.0011	0.00062	0.00022	0.00441	0	0.01701	0.00091	0.08794	-0.61524	0.42185	0.14477	0.07007	-0.15884	0.71755	0.0449	-0.05985	0.53502	0.23728	0.05658
	38	1.12838	0.59305	2.93772	-0.80351	0.02558	-0.00809	-0.00137	0.00455	0.00494	-0.00101	0.00843	0.00197	0.02333	-0.00573	0.03717	-0.55527	0.66312	0.20968	0.12393	-0.19888	0.87725	0.06454	-0.03557	0.58796	0.07373	0.05426
	39	-0.38592	0.50774	2.48739	-1.13212	0.00732	-0.06971	-0.00059	0	0	-0.00098	0.00335	0	0.00656	-0.00781	0.01128	-0.47092	0.89462	0.2795	0.16644	-0.2041	0.85232	0.11255	-0.06098	0.52893	0.23682	0.08882
	40	-0.1982	0.36104	2.10355	-1.45357	0.01635	-0.15941	-0.00036	0.00105	0.00208	0.00902	0.0065	0	-0.01183	-0.00724	0.0177	-0.56164	0.79046	0.09615	0.12339	-0.17484	0.69676	0.06504	-0.07069	0.58487	0.29309	0.06191
	41	-0.24974	0.37149	1.79794	-0.70942	0.00957	-0.16999	0.0094	0.00031	0.0001	0.01043	-0.00157	0	0.00096	-0.00694	0.01354	-0.58063	0.65146	0.1455	0.11979	-0.17878	0.68862	0.04845	-0.07111	0.71174	0.10824	0.03777
	42	-0.80362	0.3245	2.35704	-0.72465	0.00608	-0.18237	-0.00523	0	0.00078	0.00413	0.02035	0	0.00112	-0.00717	0.02547	-0.55808	0.63859	0.07104	0.11793	-0.19517	0.91959	0.08536	-0.05267	0.76744	0.12046	0.02675
	43	-0.95239	0.36205	1.50803	-0.6609	0.00566	-0.21179	-0.005	0	0.00494	0.00103	0.00366	0	-0.00283	-0.00758	0.02085	-0.56647	0.83433	0.22939	0.1696	-0.1921	0.84528	0.07787	-0.06287	1.25599	0.24111	0.01888
	44	0.24462	0.46265	2.59504	-0.08716	0.02009	-0.05977	-0.0067	0	0.0051	0.00076	0.00732	0	-0.00042	-0.0069	0.01868	-0.33532	0.97923	0.25455	0.2101	-0.18739	0.95166	0.12895	-0.05905	0.97774	0.36469	0.0373
	45	0.42045	0.6683	3.70969	0.34789	0.06718	-0.06099	-0.00694	0	0.0051	0.00084	0.02053	0	-0.02754	-0.00777	0.08375	-0.45428	1.0788	0.19125	0.25287	-0.21479	0.88862	0.15903	-0.06404	1.18353	0.43964	0.03286
	46	-0.3838	0.48541	3.30699	-0.00388	0.07135	-0.04186	-0.0063	0	0.0013	0.00084	0.02286	0	-0.0165	-0.00717	0.10023	-0.42681	1.01939	0.20333	0.25881	-0.20472	0.87243	0.17098	-0.02535	1.04323	0.21137	0.04975
	47	-0.26201	0.43486	2.76489	-0.48542	0.10474	-0.01513	-0.00447	5e-05	0.0001	-0.00049	0.00597	0	-0.01802	-0.00508	0.16795	-0.35688	0.94241	0.25436	0.26141	-0.17125	0.93326	0.15011	-0.05559	1.43664	0.28269	0.04009
	48	-0.34858	0.4836	2.09791	-0.57557	0.04462	-0.06766	7e-05	0	0.00088	0.00261	0.00113	0	-0.00846	-0.00523	0.17854	-0.27827	1.05482	0.26495	0.28564	-0.20951	0.96146	0.20367	-0.05095	1.3201	0.37797	0.04587
	49	-1.49599	0.347	2.04319	-0.7372	0.02014	-0.11367	-0.00741	0	0	-0.00087	0.01566	0	-0.02201	-0.00781	0.35304	-0.51843	0.66631	0.14589	0.07647	-0.22645	0.96938	0.09129	-0.06734	1.13707	0.20386	0.02228
	50	-0.82299	0.39841	1.89611	-0.73731	0.07399	-0.05947	-0.00656	0	0.00192	-0.00103	0.01708	0	-0.02244	-0.0011	0.41666	-0.29916	1.05933	0.27139	0.26709	-0.20357	1.20148	0.16977	-0.05554	1.52667	0.30882	0.00494
	51	-0.86384	0.42424	2.12081	-0.79421	0.08387	-0.05169	0.00802	0	0	-0.00025	0.04654	0	-0.02695	-0.00781	0.4794	-0.14641	1.3432	0.26837	0.33574	-0.21083	1.3666	0.20116	-0.02791	1.74768	0.30518	0.0442
	52	-0.95315	0.48972	2.67912	-0.59117	0.11629	-0.06263	-0.00566	0	0.00156	-0.00106	0.00698	0	-0.01848	-0.00781	0.29142	-0.14371	1.37066	0.31731	0.38326	-0.19112	1.25406	0.21429	-0.01842	1.62051	0.41993	0.02007
	53	-0.77363	0.49675	2.69638	-0.06432	0.13897	0.02797	-0.00419	0	0.00057	0.00122	0.04954	0	0.03477	-0.00777	0.56334	-0.23082	1.38931	0.24669	0.32377	-0.22102	1.28905	0.20221	-0.02063	1.51288	0.42746	0.03721
	54	-0.46368	0.47022	2.21533	0.46117	0.1271	0.06356	0.0004	0	0.00021	-0.00098	0.02888	0	0.00943	-0.00777	0.51447	-0.0442	1.39858	0.45822	0.44838	-0.1825	1.36266	0.2565	-0.04523	1.95365	0.4668	0.03281
	55	-0.5647	0.58812	1.27493	0.00051	0.11692	-0.09902	-0.00369	0	0	0.00266	0.00898	0.00161	-0.02056	-0.00781	0.51057	-0.07636	1.46144	0.38759	0.46228	-0.20611	1.29564	0.27483	-0.03551	2.40405	0.41325	0.01526
	56	-1.44211	0.44849	1.39232	-0.72222	0.08087	-0.23469	-0.00185	0	0	5e-05	0.00701	0.00483	-0.03219	-0.00777	0.35236	0.14384	1.51881	0.29574	0.39824	-0.17694	1.42003	0.24748	-0.01686	2.04643	0.27154	0.03055
	57	-2.20131	0.61691	1.04744	-1.16703	0.04294	-0.19307	-0.00391	0	0	0.00407	0.00555	0	-0.03094	-0.00781	0.21459	0.23049	1.57203	0.32458	0.47951	-0.22352	1.66175	0.25166	-0.01309	2.29671	0.31922	0.05069
	58	-1.15004	0.54502	1.68092	-0.71917	0.08026	-0.13851	-0.00038	0	0	0.00054	0.02591	0	-0.03334	-0.00781	0.2789	0.26316	1.82272	0.31063	0.43208	-0.08359	1.52619	0.21911	-0.03275	2.07253	0.27226	0.03017
	59	-1.11061	0.69213	1.76899	-0.37427	0.12718	-0.13797	0.00239	0	0	0.0173	0.01937	0	-0.0259	-0.00781	0.26641	0.14206	1.34517	0.27009	0.30027	-0.08448	1.52314	0.16872	-0.00694	2.03001	0.26619	0.05465
	60	-0.79159	0.61481	1.62731	-0.01406	0.10831	-0.17856	-0.00303	0	0.00047	0.01298	0.02334	0	-0.0142	-0.00781	0.32351	0.50997	1.76965	0.43491	0.59853	-0.12491	1.91789	0.32063	0.0037	2.56971	0.2874	0.05707
	61	-2.7198	0.36529	-0.17664	-1.09059	0.13015	-0.24929	-0.00838	0	0	0.03031	0.01065	0	-0.02833	-0.00781	0.08227	0.41121	1.52796	0.17502	0.41832	-0.21242	1.60602	0.25254	0.0007	1.62882	0.36765	0.03846
	62	-2.32931	0.54365	0.62518	-0.65974	0.14043	-0.18095	-0.00334	0	0.00296	0.0242	0.00693	0	-0.02833	-0.00781	0.05539	0.41104	1.53299	0.25509	0.43446	-0.21786	1.65229	0.27978	0.00814	1.78993	0.59634	0.05659
	63	-2.58058	0.35317	-0.15528	-0.41905	0.08475	-0.15356	-0.00573	0	0	0.00989	0.00963	0	-0.02277	-0.00781	0.0589	0.53485	1.71235	0.29179	0.47311	-0.21839	1.95777	0.30126	-0.02636	1.96703	0.43837	0.03992
	64	-2.67388	0.42192	-0.81123	-0.70003	0.15156	-0.15035	-0.00836	0	0.00255	0.00893	0.01796	0	0.0004	-0.00781	0.03147	0.69548	1.99176	0.50233	0.72793	-0.07167	2.26837	0.41413	0.04123	2.08374	0.5854	0.06278
	65	-2.12934	0.36846	0.16328	-0.28866	0.14727	-0.06325	-0.00672	0	0.00687	0.00519	0.02018	0	0.04637	-0.00773	0.06254	1.05701	1.9922	0.54026	0.6962	-0.10884	2.31638	0.46524	0.07694	2.00647	0.63751	0.07755
	66	-2.39117	0.21247	-0.40171	-0.557	0.18971	-0.15264	-0.00743	0.00168	0.01488	-0.00073	0.01403	0	0.04482	-0.00777	0.05182	0.78651	1.96036	0.53329	0.7473	-0.09907	2.23539	0.48924	0.05349	2.07306	0.61707	0.03486
	67	-2.57002	0.21853	-0.88003	-0.3356	0.20551	-0.21734	-0.00798	0	0	0.00285	0.02088	0	0.01378	-0.00781	0.00557	0.67737	1.9693	0.58636	0.92186	-0.0858	2.3693	0.55861	0.11324	2.10006	0.70353	0.02213
	68	-1.61447	0.21978	-0.29176	-0.21533	0.26997	-0.19169	-0.00625	0.00089	0	0.00519	0.01094	0	0.02136	-0.00573	0.03969	1.02786	2.08894	0.57423	0.8761	-0.06296	2.28563	0.50366	0.07527	2.18367	0.74951	0.04681
	69	-1.62214	0.18805	-0.61616	-0.32662	0.32758	-0.17181	-0.00743	0	0.00047	0.00703	0.00598	0	-0.01766	-0.00709	0.01173	1.23665	2.30246	0.60438	1.08598	-0.05141	2.33384	0.52391	0.05739	2.4008	0.98124	0.0562
	70	-2.19546	0.17092	-0.46431	-0.40653	0.35282	-0.21764	-0.00857	0	5e-05	0.00106	0.00739	0	-0.00257	-0.00762	0.00039	1.24381	2.475	0.83494	1.13902	-0.00874	2.23568	0.65847	0.04904	2.37173	0.90433	0.09625
	71	-1.70942	0.12141	0.28997	-0.33147	0.45627	-0.17564	-0.00597	0.00168	0.00562	0.00014	-0.0026	0	0.04396	-0.00599	7e-05	1.49705	2.49724	0.66576	1.1498	-0.06326	2.02283	0.66024	-0.01753	2.46614	0.89422	0.06176
	72	-1.88837	0.16626	-0.32256	-0.21199	0.43381	-0.15188	-0.00651	5e-05	0.00068	0.01005	-0.00126	0	-0.0053	-0.00629	0.00154	1.52791	2.5569	0.69445	1.19999	-0.0796	2.0055	0.73046	0.07206	2.2445	0.71143	0.05406
	73	-1.31863	0.15376	-0.84126	-0.52341	0.46291	-0.12555	-0.0049	0	0.00598	0.00391	0.01099	0	-0.01206	-0.00728	0.00167	1.58682	2.76901	0.75106	1.28696	-0.11432	2.26927	0.76222	0.04629	2.62714	0.93543	0.08582
	74	-1.19387	0.12992	0.01618	-0.2892	0.54012	-0.00214	-0.00417	0	0.00322	0.00233	0.0091	0	-0.00029	-0.00497	0.002	1.68704	2.87	0.9231	1.58738	-0.07481	2.33544	0.71922	0.07005	2.21537	0.80751	0.07108
	75	-1.41562	0.25801	-0.01397	-0.1422	0.42273	-0.04316	-0.00421	0	0.00296	0.01287	0.01582	0	-0.01726	-0.00781	0.00672	1.79007	2.6776	0.84435	1.34695	-0.07863	2.25839	0.77713	0.05809	2.05109	0.90791	0.07691
	76	-1.29771	0.19799	-0.32129	-0.2392	0.39954	-0.09129	-0.00971	0.00047	0.00161	0.00201	0.02386	0.00283	-0.02514	-0.00781	0.01091	1.8317	3.07054	0.95132	1.45332	-0.0832	2.29477	0.71005	0.01881	2.36203	0.83947	0.0321
	77	-1.48926	0.15432	-1.17204	-0.48362	0.41973	-0.15224	-0.00455	0	0	0	0.01882	0.00637	0.03806	-0.00781	7e-05	1.83966	3.12407	0.99908	1.70684	-0.10216	2.51233	0.76226	0.03263	2.14284	0.97121	0.05703
	78	-0.94077	0.13393	-0.20973	-0.04569	0.47265	-0.06299	-0.00999	0	0	0.00106	0.02416	0.00433	-0.03565	-0.00732	0.01308	1.74638	3.2079	1.01659	1.54253	-0.14127	2.37666	0.78876	0.04273	2.14076	1.05344	0.02866
	79	-0.72547	0.16587	-0.00316	-0.20829	0.47631	-0.10092	-0.0067	0.00052	0.00026	0.00043	0.01463	0.02003	-0.03324	-0.00751	0.03137	2.06026	3.20314	1.17125	1.70335	-0.14184	2.4885	0.81431	0.04409	2.14378	1.02181	0.075
	80	-1.86696	0.16317	-1.23256	-0.4498	0.39454	-0.07043	-0.00691	0	0.00182	0.00149	-0.00033	0.01921	-0.03044	0.0164	0.07588	1.95971	3.39703	1.18177	1.67308	-0.11907	2.55056	1.04493	0.04431	2.14403	1.04199	0.05732
	81	-1.75185	0.07385	-0.85577	-0.41748	0.34701	-0.13571	-0.01044	0	0.0077	0.00057	0.00867	0.0231	-0.01931	0.05513	0.07181	1.90344	3.56547	1.14092	1.92962	-0.08945	2.75666	1.0961	0.06575	2.1163	1.04965	0.04556
	82	-0.96369	0.13337	-0.65071	0.10761	0.35651	-0.04965	-0.00571	0	0.00447	0.00019	0.00414	0.03219	-0.02197	0.01432	0.06716	2.11471	3.68467	1.19667	2.04303	-0.04768	2.75306	1.01992	0.05472	2.16481	1.12079	0.06432
	83	-0.20531	0.151	0.31024	0.11702	0.3432	-0.03552	0.00274	0	0.0026	0.02298	0.00568	0.00072	-0.02451	-0.00701	0.03035	2.22157	4.06521	1.16519	2.38309	-0.02665	3.12467	1.07577	0.07222	2.37786	1.16988	0.04756
	84	-1.60132	0.01573	-1.35345	-0.72211	0.22718	-0.19013	-0.0103	0	0	0.03343	0.00613	0.0127	-0.02326	-0.00781	0.01455	1.92902	3.92036	1.20294	2.08341	-0.11276	3.16739	0.97191	0.0823	2.42685	1.19817	0.08615
	85	-1.41792	0.1242	-0.97774	-0.23447	0.23343	-0.16718	-0.0045	0	0	0.07689	0.00724	0.00175	-0.03025	0.0158	0.0194	2.29459	4.00173	1.31146	2.50021	-0.05339	3.28133	1.07516	0.07035	2.67383	1.37574	0.08869
	86	-0.19897	0.21387	0.57194	0.89825	0.31316	-0.12529	-0.00166	0	0.00156	0.09226	0.03328	0	-0.02076	0.01944	0.00603	2.57266	4.19107	1.25514	2.90301	-0.02866	3.38085	1.25278	0.09528	2.60019	1.49235	0.08346
	87	-0.48925	0.11306	-0.01983	0.29516	0.22943	-0.17267	-0.01087	0.00042	0.02184	0.01863	0.02308	0.00157	-0.02975	0.11031	0.00465	2.3179	4.1641	1.24416	2.82074	0.00132	3.35237	1.16366	0.04022	2.79414	1.80615	0.07827
	88	-1.2119	0.08469	-0.64575	0.01939	0.13557	-0.10178	-0.00523	0.00445	0.00655	0.0708	0.00101	0.003	-0.02817	0.00613	0.00967	2.25929	4.45459	1.17936	3.02216	-0.02814	3.30588	1.16151	0.04499	2.75459	1.74944	0.10328
	89	-0.449	0.04411	-1.28122	0.55101	0.14929	-0.1342	-0.00684	0	0.01342	0.07675	0.00481	0	-0.02972	0.01299	0.0138	2.3052	4.68534	1.39112	3.16804	-0.02785	3.64902	1.13852	0.06979	3.00714	1.67399	0.05693
	90	-0.26646	0.17216	-1.40548	0.86844	0.1324	2e-05	-0.00542	0.00623	0.01696	0.10212	0.02225	0	-0.03255	0.15195	0.03114	2.25124	4.3611	1.25345	3.35249	-0.07512	3.70623	1.08682	0.06389	3.0112	1.71236	0.09032
	91	-0.08327	0.28867	-1.48519	0.35579	0.12178	0.04849	-0.00511	0.00063	0.04671	0.09356	0.01486	0.00061	-0.02468	0.06445	0.02698	2.60938	4.78985	1.33918	3.47593	-0.10123	3.99567	1.21098	0.12641	2.56462	1.50936	0.09328
	92	-0.48859	0.23646	-0.03821	0.26159	0.20075	-0.03488	-0.00509	0.00058	0.00843	0.03341	0.01539	0.00014	-0.02768	0.06559	0.05267	2.15437	5.0649	1.42817	3.52201	-0.05476	3.93917	1.15017	0.08893	2.93255	1.48603	0.0491
	93	-1.21402	0.3522	-1.07988	0.2844	0.23658	-0.1631	-0.00918	0.00058	0.00426	0.03542	0.01433	0	-0.00896	0.09712	0.03337	2.28796	4.73926	1.36527	3.45154	-0.0921	3.89372	1.23963	0.11881	3.26985	1.48618	0.06558
	94	-0.25604	0.40114	0.53001	0.52238	0.22172	-0.13677	-0.00918	0.00304	0.00988	0.03642	0.01403	0.00018	-0.02932	0.15563	0.01305	2.3202	4.86817	1.42329	3.5456	-0.04263	3.86906	1.0814	0.11005	2.67496	1.52971	0.08551
	95	-0.53035	0.22847	-0.16347	-0.08148	0.07516	-0.18305	-0.00855	0	0.01139	0.02395	0.01397	0	-0.02913	0.02501	0.04291	2.549	5.14514	1.61069	3.99409	-0.11202	4.09696	1.21306	0.15315	2.92302	1.83593	0.06346
	96	-0.00169	0.31729	0.58678	0.42016	0.13181	-0.09008	-0.00845	0.00031	0.00624	0.07781	0.02565	0	-0.02646	-0.00754	0.02321	2.41033	5.10425	1.57406	3.54957	0.00184	3.99172	1.17001	0.11277	2.93669	1.74713	0.07537
	97	0.50225	0.37018	0.83516	0.58244	0.10801	-0.11014	-0.00874	0	0.0129	0.17879	0.0362	0.00569	-0.02741	-0.00694	0.02239	2.59785	5.12627	1.58287	3.59597	0.01307	4.04259	1.14979	0.15259	2.74614	1.85659	0.07241
	98	0.49958	0.40616	-0.31342	0.45712	0.10445	-0.07754	-0.00857	0	0.01498	0.07376	0.05376	0	0.05589	-0.00739	0.01324	2.53198	4.76302	1.40148	3.64319	-0.00799	4.24686	1.116	0.08249	2.64106	1.64463	0.08808
	99	1.19976	0.44193	0.89733	1.01929	0.17534	-0.02016	-0.00301	0	0.01092	0.34544	0.0111	0	0.0117	-0.00656	0.01246	2.73178	5.07149	1.43449	3.95535	0.05048	4.40038	1.187	0.12154	2.80903	1.75554	0.09739
	100	0.57779	0.36852	0.91016	0.62956	0.1769	0.01575	-0.01105	0.00026	0.02601	0.05174	-0.00146	0.00011	0.12383	0.0003	0.00256	3.01648	5.49291	1.79104	4.10517	0.02337	4.62916	1.1563	0.15463	2.96486	1.8095	0.07976
	101	0.38916	0.3066	0.83191	0.71951	0.27454	0.13679	-0.00883	0	0.00889	0.14473	-0.00252	0	0.04024	0.02883	0.00875	2.85179	5.05129	1.5632	3.33167	-0.01456	4.35754	0.98359	0.08097	2.36529	1.69917	0.08637
	102	-0.33003	0.37318	0.33481	0.69225	0.28233	0.18193	-0.00829	0	0.00177	0.12358	0.0056	0	-0.02718	0.0197	0.00102	2.90472	5.17327	1.51344	3.50724	-0.04475	4.29344	1.02091	0.14071	2.6093	1.59965	0.08031
	103	-0.13102	0.56785	1.41336	1.2179	0.4066	0.11431	-0.00336	0	0.05659	0.23153	0.00391	0.00118	-0.0168	-0.00232	0.0018	3.16072	5.56291	1.81484	3.96379	0.07535	4.56703	1.24824	0.14109	2.78904	1.9326	0.1045
	104	0.03882	0.78685	0.59258	1.2256	0.27132	0.05346	-0.00717	0	0	0.21451	0.00071	0.00014	-0.0253	0.00019	0	3.65151	6.13962	2.1673	4.87348	0.1976	5.12686	1.43415	0.17883	3.35453	2.37184	0.11619
	105	-0.15742	0.39405	-0.18107	0.67676	0.21803	0.08391	-0.00575	0	0	0.15801	0.00162	0.00418	-0.02563	0.00227	0.00026	3.29373	5.63563	1.79799	4.30308	-0.00527	4.61327	1.17516	0.10752	3.02519	1.81651	0.067
	106	-0.32239	0.49818	-0.04698	0.77384	0.17788	0.04669	-0.00578	0.00162	0.06262	0.24745	0.01745	0	-0.01308	0.02372	0.00118	3.23182	5.64154	1.86127	4.66455	0.07452	4.91751	1.31858	0.19521	2.9786	2.08197	0.10626
	107	0.65943	0.5322	1.22501	0.99453	0.19555	-0.02571	-0.0062	0.00523	0.00073	0.16374	0.03787	0.00322	-0.00978	0.01424	0.00111	3.45812	5.52431	1.88537	4.50054	0.00381	4.94264	1.28913	0.11237	2.89797	1.97192	0.10491
	108	0.34257	0.41186	0.26936	0.99105	0.14573	-0.17552	0.03846	0.00277	0	0.15348	0.05	0	-0.0258	-0.00178	0	3.36739	6.12171	2.03698	4.86195	0.113	5.25049	1.43403	0.16501	3.12631	1.88537	0.10816
	109	0.29239	0.58895	0.42375	0.9347	0.15466	-0.16638	-0.00646	0.00576	5e-05	0.09324	0.06754	0	-0.02056	0.0053	0.00026	3.35273	6.06739	1.98021	4.83058	0.03068	5.17624	1.49807	0.17661	2.97754	1.79925	0.09539
	110	-0.0652	0.40702	-0.1202	0.39829	0.30854	-0.13356	-0.00549	0.00079	0.00057	0.08417	0.04912	0.00014	-0.01466	0.00632	0.00993	3.55125	6.10311	2.32101	5.1888	0.25678	5.09766	1.63194	0.16694	3.27944	1.92829	0.14044
	111	-0.42655	0.61089	-0.18559	0.67234	0.17497	-0.09744	-0.00608	0	0.00125	0.03552	0.04076	0	-0.02586	-8e-05	0	3.40955	6.2417	2.27052	5.32431	0.19339	5.25256	1.55181	0.16045	3.21471	2.33196	0.12464
	112	0.1929	0.70576	1.53326	0.53105	0.31706	-0.09758	-0.00514	0.00047	0.00088	0.03696	0.01632	0	-0.01759	0.01136	0.00052	3.98949	6.29734	2.31408	5.46823	0.3161	4.88363	1.62266	0.17281	3.45489	2.28935	0.14289
	113	-0.7155	0.56203	0.85747	0.82273	0.31367	-0.23553	-0.00746	0.00021	0.00374	0.0468	0.01047	0	-0.01591	0.26222	0	3.89232	6.32385	2.12028	5.37568	0.37189	4.91515	1.61262	0.17811	3.50275	2.22955	0.15212
	114	0.30212	0.79659	1.87857	1.12433	0.34125	-0.14098	-0.00431	0	0.00021	0.1324	0.00615	0.0015	0.00472	0.44506	0.00016	3.82709	6.30653	2.11407	5.43785	0.41427	4.83908	1.50509	0.17802	3.48333	1.92721	0.16626
	115	-0.01986	0.51403	1.38473	0.72462	0.23939	-0.18688	-0.00668	0	0.00047	0.06179	0.00323	0.00229	-0.02375	0.45719	0.00921	3.67654	5.8737	2.03969	5.34426	0.32868	4.88419	1.54411	0.11203	3.51448	2.01736	0.13568
	116	-0.01845	0.53454	0.8144	0.54371	0.24029	-0.18484	-0.00696	0	0.00125	0.06304	0.01644	0.02886	-0.02454	0.47545	0	4.106	6.29707	2.13901	5.86298	0.62152	5.01282	1.63159	0.19989	3.73288	1.93601	0.16098
	117	0.20199	0.52602	-0.01109	0.52081	0.22821	-0.19385	-0.00902	0.00079	0.00068	0.06632	0.00492	0.0133	-0.0286	0.50103	0.00151	3.63333	5.97454	2.07811	5.45991	0.31038	4.73016	1.44434	0.16251	3.80205	1.61504	0.11298
	118	0.31563	0.51287	0.48455	0.74273	0.31208	-0.06496	-0.00888	0.0023	0.00047	0.02366	-2e-05	0.00283	-0.0309	0.46287	0.00023	3.84363	6.32376	2.1479	5.771	0.30038	4.86217	1.54524	0.18829	3.98695	1.76006	0.14782
	119	0.81597	0.7379	1.23601	0.875	0.21864	-0.07982	-0.00578	0.00403	0.0027	0.0179	0.01087	0	-0.01453	0.4606	0.00056	3.41049	6.06241	2.1219	5.36093	0.41196	4.70238	1.38586	0.18464	3.72218	1.92386	0.12191
	120	0.51006	0.46642	0.29456	0.63543	0.16921	-0.08003	-0.00945	0	0	0.00592	0.00408	0.00021	-0.02161	0.49425	0	3.56232	6.67008	2.33588	5.9012	0.29612	4.95807	1.5728	0.21414	3.96586	2.17462	0.09342
	121	1.205	0.45324	1.1313	1.06181	0.36964	0.02967	-0.01008	0.00016	0.00317	0.00589	0.02752	0	-0.01281	0.49258	0.00147	3.58091	7.03006	2.79859	6.264	0.3825	5.03017	1.64688	0.18907	3.93284	2.19263	0.11323
	122	1.23139	0.25243	0.61071	1.10639	0.18242	0.03304	-0.00698	0.00136	0.00104	0.01043	0.03173	0	-0.02646	0.53043	0.00121	3.47501	6.91327	2.25193	5.94008	0.30516	4.81779	1.46908	0.15096	3.58934	2.08823	0.11998
	123	1.74302	0.39568	1.98378	1.25133	0.37557	0.17143	-0.00734	0.00717	0.00557	0.00676	0.03496	0.00032	-0.02942	0.46291	0	3.51383	6.94058	2.32	6.01673	0.37483	4.53602	1.41644	0.11935	3.52161	1.98032	0.07358
	124	1.02805	0.46517	1.26759	1.23787	0.24119	0.17221	-0.00772	0	0.0038	0.02303	0.05868	0	-0.02665	0.28102	0.00066	3.36073	6.8794	2.30442	5.8278	0.37153	4.53548	1.35538	0.11202	3.52487	2.22048	0.07772
	125	1.92079	0.41222	1.61575	1.16004	0.15166	-0.01431	-0.00765	0	0.00068	0.00054	0.0382	0.00018	-0.02873	0.12444	0.0001	3.30565	6.4156	2.25707	5.41191	0.37469	4.55721	1.33454	0.07193	3.05497	2.18433	0.05825
	126	1.3223	0.43578	1.34825	1.20812	0.21459	-0.0544	-0.00679	0.00037	0.00583	0.01885	0.03524	0.00179	-0.03288	0.493	0.02131	3.38963	6.77462	2.39681	5.64526	0.34763	4.39311	1.46472	0.09048	3.22305	1.97874	0.0618
