# Supplementary material for: The bridge-like lipid transport protein VPS13C/PARK23 mediates ER–lysosome contacts following lysosome damage
Source: Nat Cell Biol. 2025 Apr 10;27(5):776–89. doi: 10.1038/s41556-025-01653-6 (PMC12081312; doi:10.1038/s41556-025-01653-6)
Supplement: Supplementary file 12 — Statistical source data. [file 41556_2025_1653_MOESM12_ESM.xlsx]

## Sheet: Extended Data Fig. 1C
				VPS13C Puncta intensity (normalized relative to time 0 min)
Control					E64D
LLOMe	0 min	5 min	10 min	20 min	LLOMe	0 min	5 min	10 min	20 min
cell1	0	2.936	2.906	2.239	cell1	0	4.289	5.636	5.604
cell2	0	9.379	11.779	11.108	cell2	0	4.669	6.545	6.448
cell3	0	4.589	3.852	3.227	cell3	0	1.769	1.085	1.226
cell4	0	5.152	6.413	8.365	cell4	0	0.788	0.683	0.901
cell5	0	3.208	3.842	4.714	cell5	0	5.739	6.716	5.596
cell6	0	8.945	10.761	13.98	cell6	0	3.365	5.353	5.013
cell7	0	0.893	0.016	0.326	cell7	0	0.497	0.189	0.062
cell8	0	6.246	10.595	13.416	cell8	0	0.363	0.668	0.718
cell9	0	5.794	6.803	6.072	cell9	0	0	-0.022	0.031
cell10	0	1.987	2.632	2.181	cell10	0	-0.016	-0.016	-0.016
cell11	0	0.769	1.282	1.261	cell11	0	0.04	0.033	0.022
cell12	0	7.068	9.321	10.806	cell12	0	-0.011	0.26	0.743
cell13	0	3.634	5.501	6.194	cell13	0	6.97	8.505	8.297
cell14	0	8.996	12.516	12.333	cell14	0	2.711	3.434	1.945
cell15	0	4.244	3.907	4.223	cell15	0	0.436	0.508	0.706
cell16	0	7.927	10.083	10.595	cell16	0	0.029	0.02	0.006
cell17	0	0.256	0.027	0.055	cell17	0	0	0	0
cell18	0	0.273	0.149	0.02	cell18	0	0.527	0.752	-0.046
cell19	0	2.231	2.155	1.751	cell19	0	1.812	1.563	4.274
cell20	0	2.383	2.288	1.168	cell20	0	0.177	0.226	0.166
