# Supplementary material for: The bridge-like lipid transport protein VPS13C/PARK23 mediates ER–lysosome contacts following lysosome damage
Source: Nat Cell Biol. 2025 Apr 10;27(5):776–89. doi: 10.1038/s41556-025-01653-6 (PMC12081312; doi:10.1038/s41556-025-01653-6)
Supplement: Supplementary file 14 — Statistical source data. [file 41556_2025_1653_MOESM14_ESM.xlsx]

## Sheet: Extended Data Fig. 3C
	VPS13C/Tubulin
	WT	Rab7-KO
Sample1	1	22.1167
Sample2	1	8.47118
Sample3	0.580296	10.3107
Sample4	1.41708	12.4773
