# Supplementary material for: The bridge-like lipid transport protein VPS13C/PARK23 mediates ER–lysosome contacts following lysosome damage
Source: Nat Cell Biol. 2025 Apr 10;27(5):776–89. doi: 10.1038/s41556-025-01653-6 (PMC12081312; doi:10.1038/s41556-025-01653-6)
Supplement: Supplementary file 16 — Statistical source data. [file 41556_2025_1653_MOESM16_ESM.xlsx]

## Sheet: Extended Data Fig. 4
	pRab7A Ser72/Rab7A total (Relative to WT)						pRab7A Ser72/Rab7A total (Relative to WT)
	WT		LRRK1 KO				WT		LRRK1 KO
LLOMe	Sample1	Sample2	Sample1	Sample2		LLOMe	Sample1	Sample2	Sample1	Sample2
0 min	1	0.950392	0.0653991	0.0697553		0 min	1	0.950392	0.065399	0.069755
10 min	1.55604	1.61845	0.243754	0.282732		10 min	1.55604	1.61845	0.243754	0.282732
20 min	2.01393	2.36326	0.463101	0.430023		20 min	2.01394	2.36326	0.463101	0.430023
40 min	2.44932	2.3805	0.519642	0.526471		40 min	2.44932	2.38049	0.519642	0.526471
80 min	1.98427	2.0597	0.40254	0.405617		80 min	1.98426	2.0597	0.40254	0.405617
