# Supplementary material for: The bridge-like lipid transport protein VPS13C/PARK23 mediates ER–lysosome contacts following lysosome damage
Source: Nat Cell Biol. 2025 Apr 10;27(5):776–89. doi: 10.1038/s41556-025-01653-6 (PMC12081312; doi:10.1038/s41556-025-01653-6)
Supplement: Supplementary file 19 — Statistical source data. [file 41556_2025_1653_MOESM19_ESM.xlsx]

## Sheet: Extended Data Fig. 9C
	Gal3 Puncta intensity
		WT
	Time/Min	cell1	cell2	cell3	cell4	cell5	cell6	cell7	cell8	cell9	cell10	cell11	cell12	cell13	cell14	cell15	cell16	cell17	cell18	cell19	cell20	cell21	cell22	cell23	cell24	cell25	cell26	cell27	cell28	cell29	cell30	cell31	cell32	cell33	cell34	cell35	cell36	cell37	cell38	cell39	cell40	cell41	cell42	cell43	cell44	cell45	cell46	cell47	cell48
LLOMe added	0	0	0	0	0	0	0	0	0	0	0	0	0	0	0	0	0	0	0	0	0	0	0	0	0	0	0	0	0	0	0	0	0	0	0	0	0	0	0	0	0	0	0	0	0	0	0	0	0
	1	0	0.045	0	0	-0.014	-0.016	0.061	0.016	3.517	2.17	0	-0.069	0	-1.194	-0.316	0.013	-3.58	0	-0.062	0.08	-1.652	0	0.008	0	0.027	0	-0.036	0.173	0.006	0	-0.004	0	0	0	-0.138	0	0	-0.014	-0.074	0.03	0	-0.658	0	-2.196	-0.312	-0.165	-0.07	-0.071
	2	0	0.064	0	0	0.006	-0.019	-0.004	-0.022	1.309	0.65	0	-0.025	0	-1.575	-1.039	-0.005	-4.316	0	-0.099	0.089	-2.716	0	-0.014	0	0.048	0	-0.058	0.126	0.003	0	-0.004	0	0	0	-0.138	0	0	-0.037	-0.087	0.033	0.007	-0.642	0	-2.262	-0.314	-0.172	-0.008	-0.106
	3	0	0.156	0.002	0.011	-0.011	-0.033	0.087	0.1	4.373	2.953	0	-0.008	0	-1.675	-1.114	0.003	-4.318	0.003	-0.093	0.397	-1.728	0	-0.019	0	0.05	0	-0.049	0.187	0.003	0	0.028	0	0	0	-0.138	0	0	-0.027	-0.095	0.006	-0.009	-0.664	0	-2.241	-0.368	-0.207	-0.058	-0.129
	4	0	0.168	0	0.02	0.004	-0.023	0.072	0.02	0.38	0.254	0	-0.066	0	-1.23	-0.67	0.013	-4.202	-0.021	-0.093	0	-2.742	0	-0.016	0	0.065	0	-0.036	0.082	0	0	-0.012	0	0	0	-0.138	0	0	-0.027	-0.062	0.006	0.004	-0.666	0	-2.232	-0.44	-0.19	-0.02	-0.169
	5	0	0.398	0	0.036	0.033	-0.01	0.165	0.124	2.711	2.058	0	-0.069	0	-1.715	-0.938	0.056	-4.438	-0.003	-0.101	0	-2.658	0	-0.008	0	0.139	0	-0.121	-0.034	0	0	-0.004	0	0	0	-0.138	0	0	-0.007	-0.099	0.074	-0.003	-0.666	0	-2.32	-0.361	-0.214	-0.035	-0.159
	6	0	0.42	0.002	0.044	-0.003	-0.003	0.126	0.011	0.248	0.584	0	-0.028	0	-1.339	-0.942	0.072	-3.846	-0.012	-0.082	0	-2.188	0.089	-0.005	0	0.322	0	-0.014	-0.079	0	0	0.004	0	0	0	-0.138	0	0	-0.004	-0.074	0.091	0.007	-0.707	0	-2.35	-0.433	-0.204	-0.058	-0.187
	7	0.002	0.63	0.008	0.071	-0.011	-0.003	0.121	0.013	1.091	1.774	0	-0.069	0	-1.942	-0.838	0.114	-4.891	0	-0.056	0.238	-2.193	0.355	-0.019	0	0.476	0	-0.072	-0.073	0.216	0	0.02	0	0	0	-0.138	0	0	-0.017	-0.099	0.071	-0.003	-0.719	0	-2.419	-0.366	-0.194	-0.105	-0.177
	8	0.002	0.798	0	0.071	-0.009	-0.01	0.255	0.011	0.976	2.281	0	-0.011	0	-1.939	-0.782	0.106	-4.397	0.061	-0.087	0.42	-1.516	0.51	-0.005	0	0.54	0	-0.058	-0.26	0.479	0.007	0.273	0	0	0	-0.138	0	0	-0.02	-0.083	0.098	-0.009	-0.705	0	-2.419	-0.357	-0.219	-0.025	-0.142
	9	0	0.877	0.017	0.05	-0.007	-0.019	0.491	0.014	1.337	3.453	0	-0.063	0.009	-1.963	-0.417	0.085	-4.145	0.116	-0.09	0.991	-1.912	0.955	0.008	0	0.577	0.002	-0.076	-0.372	0.562	0.153	0.337	0	0	0	-0.138	0	0	-0.037	-0.058	0.278	-0.006	-0.701	0	-2.241	-0.469	-0.207	0.007	-0.114
	10	0	1.162	0.006	0.063	-0.018	-0.006	0.602	0.034	3.001	5.335	0.008	-0.052	0.359	-2.036	-0.607	0.045	-3.692	0.559	0	1.265	-1.925	1.672	-0.005	0	0.588	0.081	-0.09	-0.464	0.861	0.362	0.313	0	0	0	-0.111	0	0	-0.027	-0.07	0.468	0.004	-0.701	0	-2.169	-0.44	-0.194	-0.048	-0.154
	11	0.012	1.601	0.002	0.048	-0.014	-0.023	0.89	0.06	4.354	6.38	0.024	-0.039	0.948	-2.517	-0.946	0.082	-3.437	1.169	0.304	1.784	-1.484	2.738	0.022	0	0.838	0.122	-0.138	-0.553	1.604	0.639	0.376	0	0	0	-0.079	0	0	-0.024	-0.099	0.603	0.004	-0.692	0	-2.082	-0.422	-0.18	-0.028	-0.164
	12	0.01	1.801	0.019	0.057	-0.007	-0.026	1.118	0.06	5.359	7.058	0.157	0.005	1.12	-2.496	-1.032	0.138	-2.026	1.206	0.462	2.295	-0.502	4.05	0.054	0	1.073	0.139	-0.094	-0.57	2.101	0.929	0.297	0.017	0	0	-0.079	0	0.017	-0.03	-0.091	0.675	0	-0.676	0	-1.874	-0.426	-0.202	-0.005	-0.212
	13	0.008	2.02	0.042	0.059	-0.011	0.007	1.337	0.151	6.503	8.577	0.342	-0.011	1.149	-2.463	-1.035	0.204	-0.895	1.382	1.12	3.138	-0.919	5.252	0.106	0	1.301	0.194	-0.125	-0.637	2.713	1.451	0.404	0.038	0	0.018	-0.122	0	0.025	-0.02	-0.083	0.637	0.004	-0.725	0	-1.694	-0.411	-0.19	-0.095	-0.076
	14	0.027	2.107	0.06	0.05	-0.011	0	1.547	0.2	7.665	9.407	0.395	-0.063	1.257	-2.469	-1.043	0.323	-0.103	1.719	1.618	4.486	-0.397	6.261	0.185	0	1.403	0.215	-0.156	-0.677	2.982	2.235	0.412	0.148	0	0.007	-0.138	0	0	-0.017	-0.091	0.814	-0.003	-0.703	0	-1.495	-0.429	-0.197	-0.053	-0.19
	15	0.016	2.384	0.056	0.059	-0.003	0.03	1.728	0.311	9.139	10.373	0.515	-0.069	1.432	-2.557	-1.039	0.294	1.193	2.481	2.083	5.045	-0.129	7.004	0.318	0.006	1.556	0.34	-0.138	-0.622	4.056	2.441	0.424	0.275	0	0	-0.138	0.008	0	-0.027	-0.07	1.089	-0.003	-0.686	0	-1.122	-0.42	-0.182	-0.095	-0.051
	16	0.02	2.763	0.071	0.072	0.011	0.047	1.959	0.287	9.842	11.006	0.538	-0.03	1.552	-2.278	-1.069	0.363	1.823	2.893	2.916	6.078	0.843	8.218	0.35	0.052	1.533	0.303	-0.156	-0.592	4.82	3.026	0.694	0.347	0	0.018	-0.138	0.023	0	-0.017	0.004	1.204	0.004	-0.613	0	-0.707	-0.46	-0.197	-0.008	0.111
	17	0.018	3.11	0.063	0.077	0.037	0.053	2.204	0.318	10.64	12.191	0.645	-0.052	1.732	-2.487	-1.039	0.432	2.398	3.337	3.467	7.279	1.925	8.853	0.456	0.085	1.469	0.467	-0.107	-0.657	5.459	3.53	0.943	0.572	0	0.025	-0.138	0.02	0	-0.027	-0.05	1.591	0.007	-0.526	0	-0.249	-0.456	-0.194	0.203	0.098
	18	0.027	3.389	0.115	0.056	0.07	0.1	2.27	0.535	10.778	12.708	0.935	-0.063	2.001	-2.526	-1.006	0.475	2.943	3.543	4.497	8.32	2.096	9.646	0.41	0.117	1.401	0.534	-0.098	-0.631	5.53	3.959	1.308	0.771	0	0.042	-0.047	0.023	0	-0.024	-0.099	1.815	-0.012	-0.549	0	0.169	-0.464	-0.199	0.26	0.073
	19	0.031	3.58	0.108	0.085	0.092	0.129	2.59	0.63	11.928	13.593	1.191	-0.017	2.324	-2.636	-0.983	0.62	3.67	4.029	5.384	9.047	2.104	10.309	0.489	0.119	1.569	0.532	-0.085	-0.557	5.701	4.406	1.336	0.953	0	0.039	-0.063	0.015	0	-0.037	-0.091	2.564	0.035	-0.545	0	0.828	-0.429	-0.204	0.344	0.351
	20	0.016	3.966	0.106	0.106	0.165	0.119	2.749	0.652	12.759	14.17	1.651	-0.006	2.779	-2.402	-0.905	0.703	4.115	4.311	6.667	9.36	3.054	10.648	0.731	0.149	1.604	0.497	-0.098	-0.279	6.109	4.892	1.728	1.071	0	0.032	0.123	0.013	0.003	-0.037	-0.087	2.703	0.064	-0.518	0	1.529	-0.429	-0.194	0.464	0.493
		VPS13C-KO
	Time/Min	cell1	cell2	cell3	cell4	cell5	cell6	cell7	cell8	cell9	cell10	cell11	cell12	cell13	cell14	cell15	cell16	cell17	cell18	cell19	cell20	cell21	cell22	cell23	cell24	cell25	cell26	cell27	cell28	cell29	cell30	cell31	cell32	cell33	cell34	cell35	cell36	cell37	cell38	cell39	cell40	cell41	cell42	cell43	cell44	cell45	cell46	cell47	cell48
LLOMe added	0	0	0	0	0	0	0	0	0	0	0	0	0	0	0	0	0	0	0	0	0	0	0	0	0	0	0	0	0	0	0	0	0	0	0	0	0	0	0	0	0	0	0	0	0	0	0	0	0
	1	0	0.908	0.069	0.132	0.29	0.046	0.236	0	0.199	0.357	0.603	-0.01	-0.221	-0.102	-0.304	-0.012	0	-0.217	0.105	0.263	0.58	-0.06	0	0	0	-0.063	-0.043	0.015	0	0	0	0	0	0	0	-0.035	0.004	0.012	-0.037	0	-0.022	0	0	0.207	0	0	-0.073	0
	2	0	0.78	0.155	0.143	0.452	0.327	0.171	0	-0.095	0.206	1.655	0.539	-0.221	0.077	-0.403	-0.156	0	-0.06	0.089	0.297	0.102	-0.077	0	0.011	-0.006	0.097	0.079	-0.04	0	0	0	0	0	0	0	-0.049	0	0.063	-0.004	0.004	0.021	0	0	0.36	0	0	-0.065	0
	3	0	0.626	0.667	0.197	1.389	0.838	-0.188	0	0.73	1.069	3.357	1.253	-0.194	-0.009	-1.377	-0.132	0.006	0.423	0.136	0.491	0.121	-0.077	0	0.089	0.003	0.385	0.069	-0.05	0	0	0	0	0	0	0	-0.004	0	0.02	0.004	0	-0.032	0	0	0.488	0	0	-0.052	0
	4	0	0.356	1.846	0.709	3.369	2.933	-0.299	0	2.219	3.441	6.663	3.986	-0.009	-0.136	-2.089	-0.082	0.052	1.931	0.335	2.027	0.324	-0.127	0	0.064	-0.056	0.405	0.076	-0.076	0	0	0.021	0	0	0	0	0.016	0	-0.067	-0.004	0	-0.067	0.015	0.074	0.445	0	0	-0.082	0
	5	0.093	0.136	3.035	1.31	6.068	7.833	-0.307	0	3.874	7.661	9.975	7.598	0.23	0.356	-1.712	0.082	0.077	3.379	1.063	3.784	0.811	-0.182	0.071	-0.018	-0.019	0.714	0.129	-0.061	0	0	0.016	0.004	0	0.025	0	0.078	0.004	-0.031	0.02	0	-0.024	0.012	0.106	0.433	0	0.008	0.043	0
	6	0.139	0.219	4.378	2.34	10.561	10.937	-0.097	0.017	5.576	11.105	13.471	11.575	0.582	0.799	-0.99	0.397	0.288	4.784	1.554	6.054	0.811	-0.22	0.078	0.05	-0.034	1.199	0.149	-0.015	0.13	0.331	0.145	0.023	0	0.055	0	0.041	0.01	-0.047	0.078	0.009	0.039	0.077	0.106	0.543	0.011	0.012	0.013	0.015
	7	0.132	0.145	5.382	3.972	12.902	15.127	-0.089	0.055	6.975	13.136	15.95	13.614	1.659	1.212	-0.985	0.701	0.6	7.87	2.497	6.365	1.222	-0.154	0.097	0	0.068	1.335	0.297	-0.005	0.124	0.516	0.182	0.054	0	0.196	0	0.018	0.026	-0.043	0.082	0.013	0.007	0.08	0.106	0.433	0.193	0.004	0.043	0.057
	8	0.229	0.395	6.526	5.947	16.97	20.552	0.01	0.052	8.236	15.298	18.323	16.939	3.323	2.369	0.141	0.88	1.17	9.638	3.319	8.116	2.168	-0.16	0.227	0.103	0.04	1.615	0.677	0.107	0	0.539	0.327	0.123	0.022	0.44	0	-0.049	0.07	0.024	0.322	0.002	0.15	0.094	0.223	0.476	0.328	0.078	-0.047	0.294
	9	0.329	0.447	7.268	8.312	18.677	25.009	0.101	0.057	10.787	16.817	20.092	19.811	5.159	3.177	1.796	1.677	1.849	10.889	4.164	9.555	2.289	-0.083	0.525	0.132	0.177	1.9	1.133	0.026	0	0.524	0.513	0.196	0.074	0.592	0	-0.002	0.126	-0.075	0.826	0.002	0.193	0.224	0.276	0.403	0.498	0.348	0.074	0.409
	10	0.519	0.461	9.155	10.058	21.618	28.176	0.256	0.052	12.939	18.877	22.263	20.83	6.047	5.381	3.026	2.082	2.603	12.567	5.079	11.658	2.781	-0.088	0.525	0.356	0.317	2.174	0.958	0.061	0.021	0.55	0.617	0.304	0.123	0.901	0	-0.074	0.164	0.393	1.156	0.121	0.26	0.373	0.329	0.549	0.799	0.364	0.16	0.685
	11	0.783	0.407	10.851	11.256	23.816	30.953	0.388	0.055	14.168	19.721	23.697	22.998	7.554	7.374	4.739	3.133	3.129	14.891	5.913	12.295	3.404	-0.099	0.693	0.356	1.026	2.652	1.692	0.041	0	0.569	1.539	0.47	0.405	1.072	0.03	-0.064	0.406	0.59	1.581	0.191	0.682	0.335	0.425	0.677	1.053	0.511	0.203	0.817
	12	1.046	0.802	12.158	13.113	26.888	33.595	0.35	0.048	15.955	20.315	25.102	24.751	8.812	9.547	6.498	5.273	3.644	15.564	6.86	14.205	4.137	-0.022	0.337	1.031	1.399	2.826	2.098	0.289	0.034	0.603	1.972	0.562	0.803	1.384	0.051	-0.185	0.723	1.019	1.598	0.279	1.267	0.38	0.468	0.714	1.342	0.581	0.302	1.024
	13	1.367	0.905	13.066	13.997	27.75	35.935	0.35	0.037	16.984	21.005	26.844	25.781	10.611	12.875	7.519	5.814	4.189	17.847	7.428	16.191	5.306	-0.011	0.24	1.38	2.242	3.838	3.38	0.988	0.021	0.678	2.69	0.808	1.39	2.246	0.101	-0.109	0.999	1.506	2.184	0.391	1.529	0.425	0.691	1.031	1.388	0.581	0.445	1.328
	14	1.685	1.218	13.972	14.437	28.023	37.096	0.388	0.074	18.459	22.131	27.429	26.761	12.108	14.501	8.765	6.371	4.789	18.517	8.418	17.145	6.242	-0.033	0.201	1.707	3.753	3.949	4.411	1.013	0.178	1.077	3.58	0.643	1.806	2.736	0.182	-0.134	1.223	1.872	2.259	0.462	2.141	0.939	0.744	1.086	2.011	0.875	0.795	1.811
	15	2.34	1.471	14.856	15.468	29.242	38.186	0.425	0.039	19.507	22.966	28.549	28.185	12.496	16.694	9.53	7.429	5.496	20.79	9.54	17.747	7.772	0.105	0.596	1.852	4.748	4.861	6.469	1.337	0.261	1.352	4.464	0.72	1.929	3.452	0.306	-0.07	1.58	2.391	2.498	0.653	2.976	1.461	1.286	1.183	2.435	1.051	1.14	2.493
	16	2.669	1.665	16.048	16.684	30.615	40.082	0.494	0.046	20.45	23.917	29.581	28.981	12.961	18.87	9.692	8.492	6.084	22.518	10.669	18.252	8.859	0.171	0.544	2.396	6.405	6.213	7.351	1.51	0.439	1.586	4.751	1.097	2.379	4.48	0.454	0.049	1.722	2.765	2.506	0.792	3.889	1.928	1.477	1.342	2.492	1.15	1.555	3.094
	17	2.778	1.898	16.935	17.714	32.238	41.637	0.478	0.096	21.967	24.26	30.501	30.03	13.272	20.568	10.273	9.204	6.883	22.618	11.285	20.19	9.476	0.298	0.466	2.83	8.236	7.059	8.815	2.264	0.288	2	5.506	1.201	2.617	4.898	0.518	0.132	1.806	3.347	3.151	1.053	4.931	2.395	1.807	1.72	3.002	1.24	1.796	3.758
	18	3.68	1.963	17.463	18.355	32.484	42.305	0.451	0.041	23.067	24.846	31.901	30.593	14.729	22.32	10.158	10.399	7.566	22.961	12.185	21.269	10.138	0.05	1.037	4.156	9.085	7.559	10.03	2.345	0.384	2.377	5.876	1.555	3.077	5.93	0.675	0.286	2.142	3.921	3.807	1.319	5.93	2.812	1.966	1.823	3.596	1.141	1.991	4.097
	19	4.017	2.345	17.969	19.106	33.413	43.381	0.507	0.07	23.214	25.445	32.746	30.984	15.581	24.177	10.954	11.909	8.726	24.03	12.161	23.041	11.441	0.088	1.153	4.455	9.772	9.31	10.414	2.745	0.432	2.81	6.831	1.628	3.263	6.558	0.71	0.296	2.421	4.472	4.129	1.647	6.736	3.163	2.306	1.702	4.333	1.784	2.496	4.551
	20	4.242	2.521	19.121	19.686	33.076	44.844	0.605	0.074	24.352	25.776	33.226	31.944	16.055	23.946	11.535	13.138	8.689	25.241	13.069	24.293	11.924	0.243	1.108	5.031	10.587	10.405	11.653	3.242	0.432	2.878	6.912	1.979	3.523	7.024	0.751	0.214	2.415	4.582	4.588	2.153	7.96	3.762	3.05	1.848	4.673	1.657	3.1	4.674
[truncated: 33 more columns]
